# Supplementary material for: Structural Analysis of microRNAs in Myeloid Cancer Reveals Consensus Motifs
Source: Genes (Basel). 2022 Jun 26;13(7):1152. doi: 10.3390/genes13071152 (PMC9316571; doi:10.3390/genes13071152)
Supplement: Supplementary file 1 [file genes-13-01152-s001.zip › Table S1.xlsx]

## Sheet: Sheet1
	1	2	3	4	5	6	7	8	9	10	11	12	13	14	15	16	17	18	19	20	21	22	23	24	25	26	27	#Nuc.
hsa-mir-1248	A	C	C	U	U	C	U	U	G	U	A	U	A	A	G	C	A	C	U	G	U	G	C	U	A	A	A	27
hsa-mir-1183	C	A	C	U	G	U	A	G	G	U	G	A	U	G	G	U	G	A	G	A	G	U	G	G	G	C	A	27
hsa-mir-1272	G	A	U	G	A	U	G	A	U	G	G	C	A	G	C	A	A	A	U	U	C	U	G	A	A	A	1	26
hsa-mir-1244	A	A	G	U	A	G	U	U	G	G	U	U	U	G	U	A	U	G	A	G	A	U	G	G	U	U	1	26
hsa-mir-921	C	U	A	G	U	G	A	G	G	G	A	C	A	G	A	A	C	C	A	G	G	A	U	U	C	1	1	25
hsa-mir-638	A	G	G	G	A	U	C	G	C	G	G	G	C	G	G	G	U	G	G	C	G	G	C	C	U	1	1	25
hsa-mir-608	A	G	G	G	G	U	G	G	U	G	U	U	G	G	G	A	C	A	G	C	U	C	C	G	U	1	1	25
hsa-mir-658	G	G	C	G	G	A	G	G	G	A	A	G	U	A	G	G	U	C	C	G	U	U	G	G	U	1	1	25
hsa-mir-612	G	C	U	G	G	G	C	A	G	G	G	C	U	U	C	U	G	A	G	C	U	C	C	U	U	1	1	25
hsa-mir-1273	G	G	G	C	G	A	C	A	A	A	G	C	A	A	G	A	C	U	C	U	U	U	C	U	U	1	1	25
hsa-mir-298	A	G	C	A	G	A	A	G	C	A	G	G	G	A	G	G	U	U	C	U	C	C	C	A	1	1	1	24
hsa-mir-589	U	C	A	G	A	A	C	A	A	A	U	G	C	C	G	G	U	U	C	C	C	A	G	A	1	1	1	24
hsa-mir-29b-1	G	C	U	G	G	U	U	U	C	A	U	A	U	G	G	U	G	G	U	U	U	A	G	A	1	1	1	24
hsa-mir-216b	A	C	A	C	A	C	U	U	A	C	C	C	G	U	A	G	A	G	A	U	U	C	U	A	1	1	1	24
hsa-mir-1247	C	C	C	C	G	G	G	A	A	C	G	U	C	G	A	G	A	C	U	G	G	A	G	C	1	1	1	24
hsa-mir-641	A	A	A	G	A	C	A	U	A	G	G	A	U	A	G	A	G	U	C	A	C	C	U	C	1	1	1	24
hsa-mir-1301	U	U	G	C	A	G	C	U	G	C	C	U	G	G	G	A	G	U	G	A	C	U	U	C	1	1	1	24
hsa-mir-1324	C	C	A	G	A	C	A	G	A	A	U	U	C	U	A	U	G	C	A	C	U	U	U	C	1	1	1	24
hsa-mir-573	C	U	G	A	A	G	U	G	A	U	G	U	G	U	A	A	C	U	G	A	U	C	A	G	1	1	1	24
hsa-mir-619	G	A	C	C	U	G	G	A	C	A	U	G	U	U	U	G	U	G	C	C	C	A	G	U	1	1	1	24
hsa-mir-1291	U	G	G	C	C	C	U	G	A	C	U	G	A	A	G	A	C	C	A	G	C	A	G	U	1	1	1	24
hsa-mir-1254	A	G	C	C	U	G	G	A	A	G	C	U	G	G	A	G	C	C	U	G	C	A	G	U	1	1	1	24
hsa-mir-661	U	G	C	C	U	G	G	G	U	C	U	C	U	G	G	C	C	U	G	C	G	C	G	U	1	1	1	24
hsa-mir-637	A	C	U	G	G	G	G	G	C	U	U	U	C	G	G	G	C	U	C	U	G	C	G	U	1	1	1	24
hsa-mir-520g	A	C	A	A	A	G	U	G	C	U	U	C	C	C	U	U	U	A	G	A	G	U	G	U	1	1	1	24
hsa-mir-633	C	U	A	A	U	A	G	U	A	U	C	U	A	C	C	A	C	A	A	U	A	A	A	1	1	1	1	23
hsa-mir-134	C	C	U	G	U	G	G	G	C	C	A	C	C	U	A	G	U	C	A	C	C	A	A	1	1	1	1	23
hsa-mir-224	A	A	A	A	U	G	G	U	G	C	C	C	U	A	G	U	G	A	C	U	A	C	A	1	1	1	1	23
hsa-mir-664	U	A	U	U	C	A	U	U	U	A	U	C	C	C	C	A	G	C	C	U	A	C	A	1	1	1	1	23
hsa-mir-770	U	C	C	A	G	U	A	C	C	A	C	G	U	G	U	C	A	G	G	G	C	C	A	1	1	1	1	23
hsa-mir-636	U	G	U	G	C	U	U	G	C	U	C	G	U	C	C	C	G	C	C	C	G	C	A	1	1	1	1	23
hsa-mir-548h-3	C	A	A	A	A	A	C	C	G	C	A	A	U	U	A	C	U	U	U	U	G	C	A	1	1	1	1	23
hsa-mir-107	A	G	C	A	G	C	A	U	U	G	U	A	C	A	G	G	G	C	U	A	U	C	A	1	1	1	1	23
hsa-mir-513c	U	A	A	A	U	U	U	C	A	C	C	U	U	U	C	U	G	A	G	A	A	G	A	1	1	1	1	23
hsa-mir-330	G	C	A	A	A	G	C	A	C	A	C	G	G	C	C	U	G	C	A	G	A	G	A	1	1	1	1	23
hsa-mir-128-2	G	G	G	G	G	C	C	G	A	U	A	C	A	C	U	G	U	A	C	G	A	G	A	1	1	1	1	23
hsa-mir-128-1	C	G	G	G	G	C	C	G	U	A	G	C	A	C	U	G	U	C	U	G	A	G	A	1	1	1	1	23
hsa-mir-508	U	G	A	U	U	G	U	A	G	C	C	U	U	U	U	G	G	A	G	U	A	G	A	1	1	1	1	23
hsa-mir-200c	U	A	A	U	A	C	U	G	C	C	G	G	G	U	A	A	U	G	A	U	G	G	A	1	1	1	1	23
hsa-mir-142	U	G	U	A	G	U	G	U	U	U	C	C	U	A	C	U	U	U	A	U	G	G	A	1	1	1	1	23
hsa-mir-217	U	A	C	U	G	C	A	U	C	A	G	G	A	A	C	U	G	A	U	U	G	G	A	1	1	1	1	23
hsa-mir-19a	U	G	U	G	C	A	A	A	U	C	U	A	U	G	C	A	A	A	A	C	U	G	A	1	1	1	1	23
hsa-mir-302a	U	A	A	G	U	G	C	U	U	C	C	A	U	G	U	U	U	U	G	G	U	G	A	1	1	1	1	23
hsa-mir-215	U	C	U	G	U	C	A	U	U	U	C	U	U	U	A	G	G	C	C	A	A	U	A	1	1	1	1	23
hsa-mir-567	A	G	U	A	U	G	U	U	C	U	U	C	C	A	G	G	A	C	A	G	A	A	C	1	1	1	1	23
hsa-mir-611	G	C	G	A	G	G	A	C	C	C	C	U	C	G	G	G	G	U	C	U	G	A	C	1	1	1	1	23
hsa-mir-1182	G	A	G	G	G	U	C	U	U	G	G	G	A	G	G	G	A	U	G	U	G	A	C	1	1	1	1	23
hsa-mir-668	U	G	U	C	A	C	U	C	G	G	C	U	C	G	G	C	C	C	A	C	U	A	C	1	1	1	1	23
hsa-mir-2053	G	U	G	U	U	A	A	U	U	A	A	A	C	C	U	C	U	A	U	U	U	A	C	1	1	1	1	23
hsa-mir-602	G	A	C	A	C	G	G	G	C	G	A	C	A	G	C	U	G	C	G	G	C	C	C	1	1	1	1	23
hsa-mir-635	A	C	U	U	G	G	G	C	A	C	U	G	A	A	A	C	A	A	U	G	U	C	C	1	1	1	1	23
hsa-mir-1184	C	C	U	G	C	A	G	C	G	A	C	U	U	G	A	U	G	G	C	U	U	C	C	1	1	1	1	23
hsa-mir-301a	C	A	G	U	G	C	A	A	U	A	G	U	A	U	U	G	U	C	A	A	A	G	C	1	1	1	1	23
hsa-mir-301b	C	A	G	U	G	C	A	A	U	G	A	U	A	U	U	G	U	C	A	A	A	G	C	1	1	1	1	23
hsa-mir-19b-1	A	G	U	U	U	U	G	C	A	G	G	U	U	U	G	C	A	U	C	C	A	G	C	1	1	1	1	23
hsa-mir-935	C	C	A	G	U	U	A	C	C	G	C	U	U	C	C	G	C	U	A	C	C	G	C	1	1	1	1	23
hsa-mir-421	A	U	C	A	A	C	A	G	A	C	A	U	U	A	A	U	U	G	G	G	C	G	C	1	1	1	1	23
hsa-mir-600	A	C	U	U	A	C	A	G	A	C	A	A	G	A	G	C	C	U	U	G	C	U	C	1	1	1	1	23
hsa-mir-922	G	C	A	G	C	A	G	A	G	A	A	U	A	G	G	A	C	U	A	C	G	U	C	1	1	1	1	23
hsa-mir-221	A	G	C	U	A	C	A	U	U	G	U	C	U	G	C	U	G	G	G	U	U	U	C	1	1	1	1	23
hsa-mir-498	U	U	U	C	A	A	G	C	C	A	G	G	G	G	G	C	G	U	U	U	U	U	C	1	1	1	1	23
hsa-mir-1229	C	U	C	U	C	A	C	C	A	C	U	G	C	C	C	U	C	C	C	A	C	A	G	1	1	1	1	23
hsa-mir-302b	U	A	A	G	U	G	C	U	U	C	C	A	U	G	U	U	U	U	A	G	U	A	G	1	1	1	1	23
hsa-mir-137	U	U	A	U	U	G	C	U	U	A	A	G	A	A	U	A	C	G	C	G	U	A	G	1	1	1	1	23
hsa-mir-106a	A	A	A	A	G	U	G	C	U	U	A	C	A	G	U	G	C	A	G	G	U	A	G	1	1	1	1	23
hsa-mir-339	U	G	A	G	C	G	C	C	U	C	G	A	C	G	A	C	A	G	A	G	C	C	G	1	1	1	1	23
hsa-mir-503	G	G	G	G	U	A	U	U	G	U	U	U	C	C	G	C	U	G	C	C	A	G	G	1	1	1	1	23
hsa-mir-657	G	G	C	A	G	G	U	U	C	U	C	A	C	C	C	U	C	U	C	U	A	G	G	1	1	1	1	23
hsa-mir-18a	A	C	U	G	C	C	C	U	A	A	G	U	G	C	U	C	C	U	U	C	U	G	G	1	1	1	1	23
hsa-mir-302c	U	A	A	G	U	G	C	U	U	C	C	A	U	G	U	U	U	C	A	G	U	G	G	1	1	1	1	23
hsa-mir-614	G	A	A	C	G	C	C	U	G	U	U	C	U	U	G	C	C	A	G	G	U	G	G	1	1	1	1	23
hsa-mir-10b	U	A	C	C	C	U	G	U	A	G	A	A	C	C	G	A	A	U	U	U	G	U	G	1	1	1	1	23
hsa-mir-10a	U	A	C	C	C	U	G	U	A	G	A	U	C	C	G	A	A	U	U	U	G	U	G	1	1	1	1	23
hsa-mir-1538	C	G	G	C	C	C	G	G	G	C	U	G	C	U	G	C	U	G	U	U	C	C	U	1	1	1	1	23
hsa-mir-92a-1	A	G	G	U	U	G	G	G	A	U	C	G	G	U	U	G	C	A	A	U	G	C	U	1	1	1	1	23
hsa-mir-103-1-as	U	C	A	U	A	G	C	C	C	U	G	U	A	C	A	A	U	G	C	U	G	C	U	1	1	1	1	23
hsa-mir-346	U	G	U	C	U	G	C	C	C	G	C	A	U	G	C	C	U	G	C	C	U	C	U	1	1	1	1	23
hsa-mir-557	G	U	U	U	G	C	A	C	G	G	G	U	G	G	G	C	C	U	U	G	U	C	U	1	1	1	1	23
hsa-mir-767	U	C	U	G	C	U	C	A	U	A	C	C	C	C	A	U	G	G	U	U	U	C	U	1	1	1	1	23
hsa-mir-423	A	G	C	U	C	G	G	U	C	U	G	A	G	G	C	C	C	C	U	C	A	G	U	1	1	1	1	23
hsa-mir-139	U	G	G	A	G	A	C	G	C	G	G	C	C	C	U	G	U	U	G	G	A	G	U	1	1	1	1	23
hsa-mir-618	A	A	A	C	U	C	U	A	C	U	U	G	U	C	C	U	U	C	U	G	A	G	U	1	1	1	1	23
hsa-mir-342	U	C	U	C	A	C	A	C	A	G	A	A	A	U	C	G	C	A	C	C	C	G	U	1	1	1	1	23
hsa-mir-412	A	C	U	U	C	A	C	C	U	G	G	U	C	C	A	C	U	A	G	C	C	G	U	1	1	1	1	23
hsa-mir-597	U	G	G	U	U	C	U	C	U	U	G	U	G	G	C	U	C	A	A	G	C	G	U	1	1	1	1	23
hsa-mir-372	A	A	A	G	U	G	C	U	G	C	G	A	C	A	U	U	U	G	A	G	C	G	U	1	1	1	1	23
hsa-mir-523	G	A	A	C	G	C	G	C	U	U	C	C	C	U	A	U	A	G	A	G	G	G	U	1	1	1	1	23
hsa-mir-454	U	A	G	U	G	C	A	A	U	A	U	U	G	C	U	U	A	U	A	G	G	G	U	1	1	1	1	23
hsa-mir-623	A	U	C	C	C	U	U	G	C	A	G	G	G	G	C	U	G	U	U	G	G	G	U	1	1	1	1	23
hsa-mir-105-1	U	C	A	A	A	U	G	C	U	C	A	G	A	C	U	C	C	U	G	U	G	G	U	1	1	1	1	23
hsa-mir-639	A	U	C	G	C	U	G	C	G	G	U	U	G	C	G	A	G	C	G	C	U	G	U	1	1	1	1	23
hsa-mir-325	C	C	U	A	G	U	A	G	G	U	G	U	C	C	A	G	U	A	A	G	U	G	U	1	1	1	1	23
hsa-mir-518c	C	A	A	A	G	C	G	C	U	U	C	U	C	U	U	U	A	G	A	G	U	G	U	1	1	1	1	23
hsa-mir-302d	U	A	A	G	U	G	C	U	U	C	C	A	U	G	U	U	U	G	A	G	U	G	U	1	1	1	1	23
hsa-mir-373	G	A	A	G	U	G	C	U	U	C	G	A	U	U	U	U	G	G	G	G	U	G	U	1	1	1	1	23
hsa-mir-1270	C	U	G	G	A	G	A	U	A	U	G	G	A	A	G	A	G	C	U	G	U	G	U	1	1	1	1	23
hsa-mir-802	C	A	G	U	A	A	C	A	A	A	G	A	U	U	C	A	U	C	C	U	U	G	U	1	1	1	1	23
hsa-mir-1255a	A	G	G	A	U	G	A	G	C	A	A	A	G	A	A	A	G	U	A	G	A	U	U	1	1	1	1	23
hsa-mir-579	U	U	C	A	U	U	U	G	G	U	A	U	A	A	A	C	C	G	C	G	A	U	U	1	1	1	1	23
hsa-mir-2054	C	U	G	U	A	A	U	A	U	A	A	A	U	U	U	A	A	U	U	U	A	U	U	1	1	1	1	23
hsa-mir-492	A	G	G	A	C	C	U	G	C	G	G	G	A	C	A	A	G	A	U	U	C	U	U	1	1	1	1	23
hsa-mir-769	C	U	G	G	G	A	U	C	U	C	C	G	G	G	G	U	C	U	U	G	G	U	U	1	1	1	1	23
hsa-mir-1264	C	A	A	G	U	C	U	U	A	U	U	U	G	A	G	C	A	C	C	U	G	U	U	1	1	1	1	23
hsa-mir-361	U	C	C	C	C	C	A	G	G	U	G	U	G	A	U	U	C	U	G	A	U	U	U	1	1	1	1	23
hsa-mir-1468	A	G	C	A	A	A	A	U	A	A	G	C	A	A	A	U	G	G	A	A	A	A	1	1	1	1	1	22
hsa-mir-542	U	G	U	G	A	C	A	G	A	U	U	G	A	U	A	A	C	U	G	A	A	A	1	1	1	1	1	22
hsa-mir-888	G	A	C	U	G	A	C	A	C	C	U	C	U	U	U	G	G	G	U	G	A	A	1	1	1	1	1	22
hsa-mir-1912	U	A	C	C	C	A	G	A	G	C	A	U	G	C	A	G	U	G	U	G	A	A	1	1	1	1	1	22
hsa-mir-183	G	U	G	A	A	U	U	A	C	C	G	A	A	G	G	G	C	C	A	U	A	A	1	1	1	1	1	22
hsa-mir-7-2	C	A	A	C	A	A	A	U	C	C	C	A	G	U	C	U	A	C	C	U	A	A	1	1	1	1	1	22
hsa-mir-155	C	U	C	C	U	A	C	A	U	A	U	U	A	G	C	A	U	U	A	A	C	A	1	1	1	1	1	22
hsa-mir-574	C	A	C	G	C	U	C	A	U	G	C	A	C	A	C	A	C	C	C	A	C	A	1	1	1	1	1	22
hsa-mir-223	U	G	U	C	A	G	U	U	U	G	U	C	A	A	A	U	A	C	C	C	C	A	1	1	1	1	1	22
hsa-mir-659	C	U	U	G	G	U	U	C	A	G	G	G	A	G	G	G	U	C	C	C	C	A	1	1	1	1	1	22
hsa-mir-1913	U	C	U	G	C	C	C	C	C	U	C	C	G	C	U	G	C	U	G	C	C	A	1	1	1	1	1	22
hsa-mir-1255b-2	A	A	C	C	A	C	U	U	U	C	U	U	U	G	C	U	C	A	U	C	C	A	1	1	1	1	1	22
hsa-mir-95	U	U	C	A	A	C	G	G	G	U	A	U	U	U	A	U	U	G	A	G	C	A	1	1	1	1	1	22
hsa-mir-1271	A	G	U	G	C	C	U	G	C	U	A	U	G	U	G	C	C	A	G	G	C	A	1	1	1	1	1	22
hsa-mir-532	C	C	U	C	C	C	A	C	A	C	C	C	A	A	G	G	C	U	U	G	C	A	1	1	1	1	1	22
hsa-mir-548e	A	A	A	A	A	C	U	G	A	G	A	C	U	A	C	U	U	U	U	G	C	A	1	1	1	1	1	22
hsa-mir-625	G	A	C	U	A	U	A	G	A	A	C	U	U	U	C	C	C	C	C	U	C	A	1	1	1	1	1	22
hsa-mir-15a	C	A	G	G	C	C	A	U	A	U	U	G	U	G	C	U	G	C	C	U	C	A	1	1	1	1	1	22
hsa-mir-1972	U	C	A	G	G	C	C	A	G	G	C	A	C	A	G	U	G	G	C	U	C	A	1	1	1	1	1	22
hsa-mir-598	U	A	C	G	U	C	A	U	C	G	U	U	G	U	C	A	U	C	G	U	C	A	1	1	1	1	1	22
hsa-mir-876	U	G	G	U	G	G	U	U	U	A	C	A	A	A	G	U	A	A	U	U	C	A	1	1	1	1	1	22
hsa-mir-362	A	A	C	A	C	A	C	C	U	A	U	U	C	A	A	G	G	A	U	U	C	A	1	1	1	1	1	22
hsa-mir-502	A	A	U	G	C	A	C	C	U	G	G	G	C	A	A	G	G	A	U	U	C	A	1	1	1	1	1	22
hsa-mir-1249	A	C	G	C	C	C	U	U	C	C	C	C	C	C	C	U	U	C	U	U	C	A	1	1	1	1	1	22
hsa-mir-19b-2	A	G	U	U	U	U	G	C	A	G	G	U	U	U	G	C	A	U	U	U	C	A	1	1	1	1	1	22
hsa-mir-1305	U	U	U	U	C	A	A	C	U	C	U	A	A	U	G	G	G	A	G	A	G	A	1	1	1	1	1	22
hsa-mir-892b	C	A	C	U	G	G	C	U	C	C	U	U	U	C	U	G	G	G	U	A	G	A	1	1	1	1	1	22
hsa-mir-497	C	A	A	A	C	C	A	C	A	C	U	G	U	G	G	U	G	U	U	A	G	A	1	1	1	1	1	22
hsa-mir-605	A	G	A	A	G	G	C	A	C	U	A	U	G	A	G	A	U	U	U	A	G	A	1	1	1	1	1	22
hsa-mir-874	C	U	G	C	C	C	U	G	G	C	C	C	G	A	G	G	G	A	C	C	G	A	1	1	1	1	1	22
hsa-mir-320a	A	A	A	A	G	C	U	G	G	G	U	U	G	A	G	A	G	G	G	C	G	A	1	1	1	1	1	22
hsa-mir-513b	A	A	A	U	G	U	C	A	C	C	U	U	U	U	U	G	A	G	A	G	G	A	1	1	1	1	1	22
hsa-mir-1266	C	C	C	U	G	U	U	C	U	A	U	G	C	C	C	U	G	A	G	G	G	A	1	1	1	1	1	22
hsa-mir-1299	U	U	C	U	G	G	A	A	U	U	C	U	G	U	G	U	G	A	G	G	G	A	1	1	1	1	1	22
hsa-mir-873	G	G	A	G	A	C	U	G	A	U	G	A	G	U	U	C	C	C	G	G	G	A	1	1	1	1	1	22
hsa-mir-28	C	A	C	U	A	G	A	U	U	G	U	G	A	G	C	U	C	C	U	G	G	A	1	1	1	1	1	22
hsa-mir-500	U	C	A	G	G	A	C	A	C	U	U	C	U	G	A	A	C	U	U	G	G	A	1	1	1	1	1	22
hsa-mir-200b	U	A	A	U	A	C	U	G	C	C	U	G	G	U	A	A	U	G	A	U	G	A	1	1	1	1	1	22
hsa-mir-210	C	U	G	U	G	C	G	U	G	U	G	A	C	A	G	C	G	G	C	U	G	A	1	1	1	1	1	22
hsa-mir-16-1	C	C	A	G	U	A	U	U	A	A	C	U	G	U	G	C	U	G	C	U	G	A	1	1	1	1	1	22
hsa-mir-25	C	A	U	U	G	C	A	C	U	U	G	U	C	U	C	G	G	U	C	U	G	A	1	1	1	1	1	22
hsa-mir-375	U	U	U	G	U	U	C	G	U	U	C	G	G	C	U	C	G	C	G	U	G	A	1	1	1	1	1	22
hsa-mir-367	A	A	U	U	G	C	A	C	U	U	U	A	G	C	A	A	U	G	G	U	G	A	1	1	1	1	1	22
hsa-mir-891b	U	G	C	A	A	C	U	U	A	C	C	U	G	A	G	U	C	A	U	U	G	A	1	1	1	1	1	22
hsa-mir-122	A	A	C	G	C	C	A	U	U	A	U	C	A	C	A	C	U	A	A	A	U	A	1	1	1	1	1	22
hsa-mir-653	U	U	C	A	C	U	G	G	A	G	U	U	U	G	U	U	U	C	A	A	U	A	1	1	1	1	1	22
hsa-mir-7-1	C	A	A	C	A	A	A	U	C	A	C	A	G	U	C	U	G	C	C	A	U	A	1	1	1	1	1	22
hsa-mir-450b	U	U	G	G	G	A	U	C	A	U	U	U	U	G	C	A	U	C	C	A	U	A	1	1	1	1	1	22
hsa-mir-885	A	G	G	C	A	G	C	G	G	G	G	U	G	U	A	G	U	G	G	A	U	A	1	1	1	1	1	22
hsa-mir-133b	U	U	U	G	G	U	C	C	C	C	U	U	C	A	A	C	C	A	G	C	U	A	1	1	1	1	1	22
hsa-mir-147b	G	U	G	U	G	C	G	G	A	A	A	U	G	C	U	U	C	U	G	C	U	A	1	1	1	1	1	22
hsa-mir-15b	C	G	A	A	U	C	A	U	U	A	U	U	U	G	C	U	G	C	U	C	U	A	1	1	1	1	1	22
hsa-mir-363	A	A	U	U	G	C	A	C	G	G	U	A	U	C	C	A	U	C	U	G	U	A	1	1	1	1	1	22
hsa-mir-29a	U	A	G	C	A	C	C	A	U	C	U	G	A	A	A	U	C	G	G	U	U	A	1	1	1	1	1	22
hsa-mir-29c	U	A	G	C	A	C	C	A	U	U	U	G	A	A	A	U	C	G	G	U	U	A	1	1	1	1	1	22
hsa-mir-199b	A	C	A	G	U	A	G	U	C	U	G	C	A	C	A	U	U	G	G	U	U	A	1	1	1	1	1	22
hsa-mir-16-2	C	C	A	A	U	A	U	U	A	C	U	G	U	G	C	U	G	C	U	U	U	A	1	1	1	1	1	22
hsa-mir-1234	U	C	G	G	C	C	U	G	A	C	C	A	C	C	C	A	C	C	C	C	A	C	1	1	1	1	1	22
hsa-mir-33a	C	A	A	U	G	U	U	U	C	C	A	C	A	G	U	G	C	A	U	C	A	C	1	1	1	1	1	22
hsa-mir-125b-2	U	C	A	C	A	A	G	U	C	A	G	G	C	U	C	U	U	G	G	G	A	C	1	1	1	1	1	22
hsa-mir-181c	A	A	C	C	A	U	C	G	A	C	C	G	U	U	G	A	G	U	G	G	A	C	1	1	1	1	1	22
hsa-mir-634	A	A	C	C	A	G	C	A	C	C	C	C	A	A	C	U	U	U	G	G	A	C	1	1	1	1	1	22
hsa-mir-491	C	U	U	A	U	G	C	A	A	G	A	U	U	C	C	C	U	U	C	U	A	C	1	1	1	1	1	22
hsa-mir-548g	A	A	A	A	C	U	G	U	A	A	U	U	A	C	U	U	U	U	G	U	A	C	1	1	1	1	1	22
hsa-mir-92a-2	G	G	G	U	G	G	G	G	A	U	U	U	G	U	U	G	C	A	U	U	A	C	1	1	1	1	1	22
hsa-mir-642	A	G	A	C	A	C	A	U	U	U	G	G	A	G	A	G	G	G	A	A	C	C	1	1	1	1	1	22
hsa-mir-582	U	A	A	C	U	G	G	U	U	G	A	A	C	A	A	C	U	G	A	A	C	C	1	1	1	1	1	22
hsa-mir-1296	G	A	G	U	G	G	G	G	C	U	U	C	G	A	C	C	C	U	A	A	C	C	1	1	1	1	1	22
hsa-mir-411	U	A	U	G	U	A	A	C	A	C	G	G	U	C	C	A	C	U	A	A	C	C	1	1	1	1	1	22
hsa-mir-758	U	U	U	G	U	G	A	C	C	U	G	G	U	C	C	A	C	U	A	A	C	C	1	1	1	1	1	22
hsa-mir-335	U	U	U	U	U	C	A	U	U	A	U	U	G	C	U	C	C	U	G	A	C	C	1	1	1	1	1	22
hsa-mir-181a-2	A	C	C	A	C	U	G	A	C	C	G	U	U	G	A	C	U	G	U	A	C	C	1	1	1	1	1	22
hsa-mir-1304	U	C	U	C	A	C	U	G	U	A	G	C	C	U	C	G	A	A	C	C	C	C	1	1	1	1	1	22
hsa-mir-191	G	C	U	G	C	G	C	U	U	G	G	A	U	U	U	C	G	U	C	C	C	C	1	1	1	1	1	22
hsa-mir-33b	C	A	G	U	G	C	C	U	C	G	G	C	A	G	U	G	C	A	G	C	C	C	1	1	1	1	1	22
hsa-mir-425	A	U	C	G	G	G	A	A	U	G	U	C	G	U	G	U	C	C	G	C	C	C	1	1	1	1	1	22
hsa-mir-933	U	G	U	G	C	G	C	A	G	G	G	A	G	A	C	C	U	C	U	C	C	C	1	1	1	1	1	22
hsa-let-7f-1	C	U	A	U	A	C	A	A	U	C	U	A	U	U	G	C	C	U	U	C	C	C	1	1	1	1	1	22
hsa-mir-98	C	U	A	U	A	C	A	A	C	U	U	A	C	U	A	C	U	U	U	C	C	C	1	1	1	1	1	22
hsa-mir-125a	A	C	A	G	G	U	G	A	G	G	U	U	C	U	U	G	G	G	A	G	C	C	1	1	1	1	1	22
hsa-mir-138-1	G	C	U	A	C	U	U	C	A	C	A	A	C	A	C	C	A	G	G	G	C	C	1	1	1	1	1	22
hsa-mir-937	A	U	C	C	G	C	G	C	U	C	U	G	A	C	U	C	U	C	U	G	C	C	1	1	1	1	1	22
hsa-mir-30c-1	C	U	G	G	G	A	G	A	G	G	G	U	U	G	U	U	U	A	C	U	C	C	1	1	1	1	1	22
hsa-mir-92b	U	A	U	U	G	C	A	C	U	C	G	U	C	C	C	G	G	C	C	U	C	C	1	1	1	1	1	22
hsa-mir-1469	C	U	C	G	G	C	G	C	G	G	G	G	C	G	C	G	G	G	C	U	C	C	1	1	1	1	1	22
hsa-mir-195	C	C	A	A	U	A	U	U	G	G	C	U	G	U	G	C	U	G	C	U	C	C	1	1	1	1	1	22
hsa-mir-296	G	A	G	G	G	U	U	G	G	G	U	G	G	A	G	G	C	U	C	U	C	C	1	1	1	1	1	22
hsa-mir-586	U	A	U	G	C	A	U	U	G	U	A	U	U	U	U	U	A	G	G	U	C	C	1	1	1	1	1	22
hsa-let-7f-2	C	U	A	U	A	C	A	G	U	C	U	A	C	U	G	U	C	U	U	U	C	C	1	1	1	1	1	22
hsa-let-7c	C	U	G	U	A	C	A	A	C	C	U	U	C	U	A	G	C	U	U	U	C	C	1	1	1	1	1	22
hsa-mir-30e	C	U	U	U	C	A	G	U	C	G	G	A	U	G	U	U	U	A	C	A	G	C	1	1	1	1	1	22
hsa-mir-629	G	U	U	C	U	C	C	C	A	A	C	G	U	A	A	G	C	C	C	A	G	C	1	1	1	1	1	22
hsa-mir-197	U	U	C	A	C	C	A	C	C	U	U	C	U	C	C	A	C	C	C	A	G	C	1	1	1	1	1	22
hsa-mir-489	G	U	G	A	C	A	U	C	A	C	A	U	A	U	A	C	G	G	C	A	G	C	1	1	1	1	1	22
hsa-mir-30a	C	U	U	U	C	A	G	U	C	G	G	A	U	G	U	U	U	G	C	A	G	C	1	1	1	1	1	22
hsa-mir-766	A	C	U	C	C	A	G	C	C	C	C	A	C	A	G	C	C	U	C	A	G	C	1	1	1	1	1	22
hsa-mir-340	U	C	C	G	U	C	U	C	A	G	U	U	A	C	U	U	U	A	U	A	G	C	1	1	1	1	1	22
hsa-mir-663	A	G	G	C	G	G	G	G	C	G	C	C	G	C	G	G	G	A	C	C	G	C	1	1	1	1	1	22
hsa-mir-422a	A	C	U	G	G	A	C	U	U	A	G	G	G	U	C	A	G	A	A	G	G	C	1	1	1	1	1	22
hsa-mir-378	A	C	U	G	G	A	C	U	U	G	G	A	G	U	C	A	G	A	A	G	G	C	1	1	1	1	1	22
hsa-mir-526b	G	A	A	A	G	U	G	C	U	U	C	C	U	U	U	U	A	G	A	G	G	C	1	1	1	1	1	22
hsa-mir-18b	U	G	C	C	C	U	A	A	A	U	G	C	C	C	C	U	U	C	U	G	G	C	1	1	1	1	1	22
hsa-mir-617	A	G	A	C	U	U	C	C	C	A	U	U	U	G	A	A	G	G	U	G	G	C	1	1	1	1	1	22
hsa-mir-106b	C	C	G	C	A	C	U	G	U	G	G	G	U	A	C	U	U	G	C	U	G	C	1	1	1	1	1	22
hsa-mir-30d	C	U	U	U	C	A	G	U	C	A	G	A	U	G	U	U	U	G	C	U	G	C	1	1	1	1	1	22
hsa-mir-545	U	C	A	G	C	A	A	A	C	A	U	U	U	A	U	U	G	U	G	U	G	C	1	1	1	1	1	22
hsa-mir-1293	U	G	G	G	U	G	G	U	C	U	G	G	A	G	A	U	U	U	G	U	G	C	1	1	1	1	1	22
hsa-mir-570	C	G	A	A	A	A	C	A	G	C	A	A	U	U	A	C	C	U	U	U	G	C	1	1	1	1	1	22
hsa-mir-548c	C	A	A	A	A	A	U	C	U	C	A	A	U	U	A	C	U	U	U	U	G	C	1	1	1	1	1	22
hsa-mir-548a-3	C	A	A	A	A	C	U	G	G	C	A	A	U	U	A	C	U	U	U	U	G	C	1	1	1	1	1	22
hsa-mir-603	C	A	C	A	C	A	C	U	G	C	A	A	U	U	A	C	U	U	U	U	G	C	1	1	1	1	1	22
hsa-mir-548o	C	C	A	A	A	A	C	U	G	C	A	G	U	U	A	C	U	U	U	U	G	C	1	1	1	1	1	22
hsa-mir-576	A	A	G	A	U	G	U	G	G	A	A	A	A	A	U	U	G	G	A	A	U	C	1	1	1	1	1	22
hsa-mir-494	U	G	A	A	A	C	A	U	A	C	A	C	G	G	G	A	A	A	C	C	U	C	1	1	1	1	1	22
hsa-mir-1200	C	U	C	C	U	G	A	G	C	C	A	U	U	C	U	G	A	G	C	C	U	C	1	1	1	1	1	22
hsa-mir-26b	C	C	U	G	U	U	C	U	C	C	A	U	U	A	C	U	U	G	G	C	U	C	1	1	1	1	1	22
hsa-mir-496	U	G	A	G	U	A	U	U	A	C	A	U	G	G	C	C	A	A	U	C	U	C	1	1	1	1	1	22
hsa-mir-649	A	A	A	C	C	U	G	U	G	U	U	G	U	U	C	A	A	G	A	G	U	C	1	1	1	1	1	22
hsa-mir-185	A	G	G	G	G	C	U	G	G	C	U	U	U	C	C	U	C	U	G	G	U	C	1	1	1	1	1	22
hsa-mir-548l	A	A	A	A	G	U	A	U	U	U	G	C	G	G	G	U	U	U	U	G	U	C	1	1	1	1	1	22
hsa-mir-30b	C	U	G	G	G	A	G	G	U	G	G	A	U	G	U	U	U	A	C	U	U	C	1	1	1	1	1	22
hsa-mir-196b	U	C	G	A	C	A	G	C	A	C	G	A	C	A	C	U	G	C	C	U	U	C	1	1	1	1	1	22
hsa-mir-337	C	U	C	C	U	A	U	A	U	G	A	U	G	C	C	U	U	U	C	U	U	C	1	1	1	1	1	22
hsa-mir-544	A	U	U	C	U	G	C	A	U	U	U	U	U	A	G	C	A	A	G	U	U	C	1	1	1	1	1	22
hsa-mir-198	G	G	U	C	C	A	G	A	G	G	G	G	A	G	A	U	A	G	G	U	U	C	1	1	1	1	1	22
hsa-mir-26a-2	C	C	U	A	U	U	C	U	U	G	A	U	U	A	C	U	U	G	U	U	U	C	1	1	1	1	1	22
hsa-mir-1284	U	C	U	A	U	A	C	A	G	A	C	C	C	U	G	G	C	U	U	U	U	C	1	1	1	1	1	22
hsa-mir-651	A	A	A	G	G	A	A	A	G	U	G	U	A	U	C	C	U	A	A	A	A	G	1	1	1	1	1	22
hsa-mir-20a	A	C	U	G	C	A	U	U	A	U	G	A	G	C	A	C	U	U	A	A	A	G	1	1	1	1	1	22
hsa-mir-24-2	U	G	C	C	U	A	C	U	G	A	G	C	U	G	A	A	A	C	A	C	A	G	1	1	1	1	1	22
hsa-mir-192	C	U	G	C	C	A	A	U	U	C	C	A	U	A	G	G	U	C	A	C	A	G	1	1	1	1	1	22
hsa-mir-150	C	U	G	G	U	A	C	A	G	G	C	C	U	G	G	G	G	G	A	C	A	G	1	1	1	1	1	22
hsa-mir-1225	U	G	A	G	C	C	C	C	U	G	U	G	C	C	G	C	C	C	C	C	A	G	1	1	1	1	1	22
hsa-mir-1236	C	C	U	C	U	U	C	C	C	C	U	U	G	U	C	U	C	U	C	C	A	G	1	1	1	1	1	22
hsa-mir-20b	A	C	U	G	U	A	G	U	A	U	G	G	G	C	A	C	U	U	C	C	A	G	1	1	1	1	1	22
hsa-mir-616	A	G	U	C	A	U	U	G	G	A	G	G	G	U	U	U	G	A	G	C	A	G	1	1	1	1	1	22
hsa-mir-936	A	C	A	G	U	A	G	A	G	G	G	A	G	G	A	A	U	C	G	C	A	G	1	1	1	1	1	22
hsa-mir-146a	C	C	U	C	U	G	A	A	A	U	U	C	A	G	U	U	C	U	U	C	A	G	1	1	1	1	1	22
hsa-mir-601	U	G	G	U	C	U	A	G	G	A	U	U	G	U	U	G	G	A	G	G	A	G	1	1	1	1	1	22
hsa-mir-345	G	C	C	C	U	G	A	A	C	G	A	G	G	G	G	U	C	U	G	G	A	G	1	1	1	1	1	22
hsa-mir-944	A	A	A	U	U	A	U	U	G	U	A	C	A	U	C	G	G	A	U	G	A	G	1	1	1	1	1	22
hsa-mir-891a	A	G	U	G	G	C	A	C	A	U	G	U	U	U	G	U	U	G	U	G	A	G	1	1	1	1	1	22
hsa-mir-203	G	U	G	A	A	A	U	G	U	U	U	A	G	G	A	C	C	A	C	U	A	G	1	1	1	1	1	22
hsa-mir-1226	U	C	A	C	C	A	G	C	C	C	U	G	U	G	U	U	C	C	C	U	A	G	1	1	1	1	1	22
hsa-mir-708	C	A	A	C	U	A	G	A	C	U	G	U	G	A	G	C	U	U	C	U	A	G	1	1	1	1	1	22
hsa-mir-643	A	C	U	U	G	U	A	U	G	C	U	A	G	C	U	C	A	G	G	U	A	G	1	1	1	1	1	22
hsa-mir-17	A	C	U	G	C	A	G	U	G	A	A	G	G	C	A	C	U	U	G	U	A	G	1	1	1	1	1	22
hsa-mir-29b-2	C	U	G	G	U	U	U	C	A	C	A	U	G	G	U	G	G	C	U	U	A	G	1	1	1	1	1	22
hsa-mir-26a-1	C	C	U	A	U	U	C	U	U	G	G	U	U	A	C	U	U	G	C	A	C	G	1	1	1	1	1	22
hsa-mir-1909	C	G	C	A	G	G	G	G	C	C	G	G	G	U	G	C	U	C	A	C	C	G	1	1	1	1	1	22
hsa-mir-93	A	C	U	G	C	U	G	A	G	C	U	A	G	C	A	C	U	U	C	C	C	G	1	1	1	1	1	22
hsa-mir-99b	C	A	A	G	C	U	C	G	U	G	U	C	U	G	U	G	G	G	U	C	C	G	1	1	1	1	1	22
hsa-mir-525	G	A	A	G	G	C	G	C	U	U	C	C	C	U	U	U	A	G	A	G	C	G	1	1	1	1	1	22
hsa-mir-218-2	C	A	U	G	G	U	U	C	U	G	U	C	A	A	G	C	A	C	C	G	C	G	1	1	1	1	1	22
hsa-mir-126	U	C	G	U	A	C	C	G	U	G	A	G	U	A	A	U	A	A	U	G	C	G	1	1	1	1	1	22
hsa-mir-132	U	A	A	C	A	G	U	C	U	A	C	A	G	C	C	A	U	G	G	U	C	G	1	1	1	1	1	22
hsa-mir-34c	A	A	U	C	A	C	U	A	A	C	C	A	C	A	C	G	G	C	C	A	G	G	1	1	1	1	1	22
hsa-mir-493	U	G	A	A	G	G	U	C	U	A	C	U	G	U	G	U	G	C	C	A	G	G	1	1	1	1	1	22
hsa-mir-887	G	U	G	A	A	C	G	G	G	C	G	C	C	A	U	C	C	C	G	A	G	G	1	1	1	1	1	22
hsa-mir-1914	G	G	A	G	G	G	G	U	C	C	C	G	C	A	C	U	G	G	G	A	G	G	1	1	1	1	1	22
hsa-mir-663b	G	G	U	G	G	C	C	C	G	G	C	C	G	U	G	C	C	U	G	A	G	G	1	1	1	1	1	22
hsa-mir-580	U	U	G	A	G	A	A	U	G	A	U	G	A	A	U	C	A	U	U	A	G	G	1	1	1	1	1	22
hsa-mir-187	U	C	G	U	G	U	C	U	U	G	U	G	U	U	G	C	A	G	C	C	G	G	1	1	1	1	1	22
hsa-mir-135b	A	U	G	U	A	G	G	G	C	U	A	A	A	A	G	C	C	A	U	G	G	G	1	1	1	1	1	22
hsa-mir-186	G	C	C	C	A	A	A	G	G	U	G	A	A	U	U	U	U	U	U	G	G	G	1	1	1	1	1	22
hsa-mir-218-1	A	U	G	G	U	U	C	C	G	U	C	A	A	G	C	A	C	C	A	U	G	G	1	1	1	1	1	22
hsa-mir-141	U	A	A	C	A	C	U	G	U	C	U	G	G	U	A	A	A	G	A	U	G	G	1	1	1	1	1	22
hsa-mir-934	U	G	U	C	U	A	C	U	A	C	U	G	G	A	G	A	C	A	C	U	G	G	1	1	1	1	1	22
hsa-mir-1269	C	U	G	G	A	C	U	G	A	G	C	C	G	U	G	C	U	A	C	U	G	G	1	1	1	1	1	22
hsa-mir-146b	U	G	C	C	C	U	G	U	G	G	A	C	U	C	A	G	U	U	C	U	G	G	1	1	1	1	1	22
hsa-mir-206	U	G	G	A	A	U	G	U	A	A	G	G	A	A	G	U	G	U	G	U	G	G	1	1	1	1	1	22
hsa-mir-509-3	U	A	C	U	G	C	A	G	A	C	G	U	G	G	C	A	A	U	C	A	U	G	1	1	1	1	1	22
hsa-mir-96	A	A	U	C	A	U	G	U	G	C	A	G	U	G	C	C	A	A	U	A	U	G	1	1	1	1	1	22
hsa-mir-490	C	A	A	C	C	U	G	G	A	G	G	A	C	U	C	C	A	U	G	C	U	G	1	1	1	1	1	22
hsa-mir-99a	C	A	A	G	C	U	C	G	C	U	U	C	U	A	U	G	G	G	U	C	U	G	1	1	1	1	1	22
hsa-mir-452	C	U	C	A	U	C	U	G	C	A	A	A	G	A	A	G	U	A	A	G	U	G	1	1	1	1	1	22
hsa-mir-519d	C	A	A	A	G	U	G	C	C	U	C	C	C	U	U	U	A	G	A	G	U	G	1	1	1	1	1	22
hsa-mir-1243	A	A	C	U	G	G	A	U	C	A	A	U	U	A	U	A	G	G	A	G	U	G	1	1	1	1	1	22
hsa-mir-2110	U	U	G	G	G	G	A	A	A	C	G	G	C	C	G	C	U	G	A	G	U	G	1	1	1	1	1	22
hsa-mir-1307	A	C	U	C	G	G	C	G	U	G	G	C	G	U	C	G	G	U	C	G	U	G	1	1	1	1	1	22
hsa-mir-100	A	A	C	C	C	G	U	A	G	A	U	C	C	G	A	A	C	U	U	G	U	G	1	1	1	1	1	22
hsa-mir-338	U	C	C	A	G	C	A	U	C	A	G	U	G	A	U	U	U	U	G	U	U	G	1	1	1	1	1	22
hsa-mir-448	U	U	G	C	A	U	A	U	G	U	A	G	G	A	U	G	U	C	C	C	A	U	1	1	1	1	1	22
hsa-mir-34b	C	A	A	U	C	A	C	U	A	A	C	U	C	C	A	C	U	G	C	C	A	U	1	1	1	1	1	22
hsa-mir-31	U	G	C	U	A	U	G	C	C	A	A	C	A	U	A	U	U	G	C	C	A	U	1	1	1	1	1	22
hsa-mir-129-2	A	A	G	C	C	C	U	U	A	C	C	C	C	A	A	A	A	A	G	C	A	U	1	1	1	1	1	22
hsa-mir-130b	C	A	G	U	G	C	A	A	U	G	A	U	G	A	A	A	G	G	G	C	A	U	1	1	1	1	1	22
hsa-mir-130a	C	A	G	U	G	C	A	A	U	G	U	U	A	A	A	A	G	G	G	C	A	U	1	1	1	1	1	22
hsa-mir-1185-2	A	U	A	U	A	C	A	G	G	G	G	G	A	G	A	C	U	C	U	C	A	U	1	1	1	1	1	22
hsa-mir-450a-2	A	U	U	G	G	G	G	A	C	A	U	U	U	U	G	C	A	U	U	C	A	U	1	1	1	1	1	22
hsa-mir-484	U	C	A	G	G	C	U	C	A	G	U	C	C	C	C	U	C	C	C	G	A	U	1	1	1	1	1	22
hsa-mir-1262	A	U	G	G	G	U	G	A	A	U	U	U	G	U	A	G	A	A	G	G	A	U	1	1	1	1	1	22
hsa-mir-519c	A	A	A	G	U	G	C	A	U	C	U	U	U	U	U	A	G	A	G	G	A	U	1	1	1	1	1	22
hsa-mir-1287	C	U	C	U	A	G	C	C	A	C	A	G	A	U	G	C	A	G	U	G	A	U	1	1	1	1	1	22
hsa-mir-1278	U	A	G	U	A	C	U	G	U	G	C	A	U	A	U	C	A	U	C	U	A	U	1	1	1	1	1	22
hsa-mir-129-1	A	A	G	C	C	C	U	U	A	C	C	C	C	A	A	A	A	A	G	U	A	U	1	1	1	1	1	22
hsa-mir-450a-1	A	U	U	G	G	G	A	A	C	A	U	U	U	U	G	C	A	U	G	U	A	U	1	1	1	1	1	22
hsa-mir-216a	U	C	A	C	A	G	U	G	G	U	C	U	C	U	G	G	G	A	U	U	A	U	1	1	1	1	1	22
hsa-mir-1185-1	A	U	A	U	A	C	A	G	G	G	G	G	A	G	A	C	U	C	U	U	A	U	1	1	1	1	1	22
hsa-mir-379	U	A	U	G	U	A	A	C	A	U	G	G	U	C	C	A	C	U	A	A	C	U	1	1	1	1	1	22
hsa-mir-449b	C	A	G	C	C	A	C	A	A	C	U	A	C	C	C	U	G	C	C	A	C	U	1	1	1	1	1	22
hsa-mir-541	U	G	G	U	G	G	G	C	A	C	A	G	A	A	U	C	U	G	G	A	C	U	1	1	1	1	1	22
hsa-mir-744	C	U	G	U	U	G	C	C	A	C	U	A	A	C	C	U	C	A	A	C	C	U	1	1	1	1	1	22
hsa-mir-409	G	A	A	U	G	U	U	G	C	U	C	G	G	U	G	A	A	C	C	C	C	U	1	1	1	1	1	22
hsa-mir-34a	C	A	A	U	C	A	G	C	A	A	G	U	A	U	A	C	U	G	C	C	C	U	1	1	1	1	1	22
hsa-mir-505	C	G	U	C	A	A	C	A	C	U	U	G	C	U	G	G	U	U	U	C	C	U	1	1	1	1	1	22
hsa-mir-125b-1	A	C	G	G	G	U	U	A	G	G	C	U	C	U	U	G	G	G	A	G	C	U	1	1	1	1	1	22
hsa-mir-1256	A	G	G	C	A	U	U	G	A	C	U	U	C	U	C	A	C	U	A	G	C	U	1	1	1	1	1	22
hsa-mir-193b	A	A	C	U	G	G	C	C	C	U	C	A	A	A	G	U	C	C	C	G	C	U	1	1	1	1	1	22
hsa-mir-584	U	C	A	G	U	U	C	C	A	G	G	C	C	A	A	C	C	A	G	G	C	U	1	1	1	1	1	22
hsa-mir-127	U	C	G	G	A	U	C	C	G	U	C	U	G	A	G	C	U	U	G	G	C	U	1	1	1	1	1	22
hsa-let-7i	C	U	G	C	G	C	A	A	G	C	U	A	C	U	G	C	C	U	U	G	C	U	1	1	1	1	1	22
hsa-mir-548k	A	A	A	A	G	U	A	C	U	U	G	C	G	G	A	U	U	U	U	G	C	U	1	1	1	1	1	22
hsa-mir-30c-2	C	U	G	G	G	A	G	A	A	G	G	C	U	G	U	U	U	A	C	U	C	U	1	1	1	1	1	22
hsa-mir-1303	U	U	U	A	G	A	G	A	C	G	G	G	G	U	C	U	U	G	C	U	C	U	1	1	1	1	1	22
hsa-mir-485	G	U	C	A	U	A	C	A	C	G	G	C	U	C	U	C	C	U	C	U	C	U	1	1	1	1	1	22
hsa-mir-300	U	A	U	A	C	A	A	G	G	G	C	A	G	A	C	U	C	U	C	U	C	U	1	1	1	1	1	22
hsa-mir-136	C	A	U	C	A	U	C	G	U	C	U	C	A	A	A	U	G	A	G	U	C	U	1	1	1	1	1	22
hsa-mir-1294	U	G	U	G	A	G	G	U	U	G	G	C	A	U	U	G	U	U	G	U	C	U	1	1	1	1	1	22
hsa-mir-501	A	A	U	G	C	A	C	C	C	G	G	G	C	A	A	G	G	A	U	U	C	U	1	1	1	1	1	22
hsa-mir-431	C	A	G	G	U	C	G	U	C	U	U	G	C	A	G	G	G	C	U	U	C	U	1	1	1	1	1	22
hsa-mir-145	G	G	A	U	U	C	C	U	G	G	A	A	A	U	A	C	U	G	U	U	C	U	1	1	1	1	1	22
hsa-let-7d	C	U	A	U	A	C	G	A	C	C	U	G	C	U	G	C	C	U	U	U	C	U	1	1	1	1	1	22
hsa-mir-1323	U	C	A	A	A	A	C	U	G	A	G	G	G	G	C	A	U	U	U	U	C	U	1	1	1	1	1	22
hsa-mir-9-3	A	U	A	A	A	G	C	U	A	G	A	U	A	A	C	C	G	A	A	A	G	U	1	1	1	1	1	22
hsa-mir-942	C	A	C	A	U	G	G	C	C	G	A	A	A	C	A	G	A	G	A	A	G	U	1	1	1	1	1	22
hsa-mir-561	C	A	A	A	G	U	U	U	A	A	G	A	U	C	C	U	U	G	A	A	G	U	1	1	1	1	1	22
hsa-mir-193a	A	A	C	U	G	G	C	C	U	A	C	A	A	A	G	U	C	C	C	A	G	U	1	1	1	1	1	22
hsa-mir-938	U	G	C	C	C	U	U	A	A	A	G	G	U	G	A	A	C	C	C	A	G	U	1	1	1	1	1	22
hsa-mir-214	A	C	A	G	C	A	G	G	C	A	C	A	G	A	C	A	G	G	C	A	G	U	1	1	1	1	1	22
hsa-mir-24-1	U	G	C	C	U	A	C	U	G	A	G	C	U	G	A	U	A	U	C	A	G	U	1	1	1	1	1	22
hsa-mir-520h	A	C	A	A	A	G	U	G	C	U	U	C	C	C	U	U	U	A	G	A	G	U	1	1	1	1	1	22
hsa-mir-1263	A	U	G	G	U	A	C	C	C	U	G	G	C	A	U	A	C	U	G	A	G	U	1	1	1	1	1	22
hsa-mir-429	U	A	A	U	A	C	U	G	U	C	U	G	G	U	A	A	A	A	C	C	G	U	1	1	1	1	1	22
hsa-mir-328	C	U	G	G	C	C	C	U	C	U	C	U	G	C	C	C	U	U	C	C	G	U	1	1	1	1	1	22
hsa-mir-630	A	G	U	A	U	U	C	U	G	U	A	C	C	A	G	G	G	A	A	G	G	U	1	1	1	1	1	22
hsa-mir-518b	C	A	A	A	G	C	G	C	U	C	C	C	C	U	U	U	A	G	A	G	G	U	1	1	1	1	1	22
hsa-mir-184	U	G	G	A	C	G	G	A	G	A	A	C	U	G	A	U	A	A	G	G	G	U	1	1	1	1	1	22
hsa-mir-520c	A	A	A	G	U	G	C	U	U	C	C	U	U	U	U	A	G	A	G	G	G	U	1	1	1	1	1	22
hsa-mir-520d	A	A	A	G	U	G	C	U	U	C	U	C	U	U	U	G	G	U	G	G	G	U	1	1	1	1	1	22
hsa-mir-370	G	C	C	U	G	C	U	G	G	G	G	U	G	G	A	A	C	C	U	G	G	U	1	1	1	1	1	22
hsa-mir-449a	U	G	G	C	A	G	U	G	U	A	U	U	G	U	U	A	G	C	U	G	G	U	1	1	1	1	1	22
hsa-mir-200a	U	A	A	C	A	C	U	G	U	C	U	G	G	U	A	A	C	G	A	U	G	U	1	1	1	1	1	22
hsa-mir-592	U	U	G	U	G	U	C	A	A	U	A	U	G	C	G	A	U	G	A	U	G	U	1	1	1	1	1	22
hsa-mir-22	A	A	G	C	U	G	C	C	A	G	U	U	G	A	A	G	A	A	C	U	G	U	1	1	1	1	1	22
hsa-mir-520a	A	A	A	G	U	G	C	U	U	C	C	C	U	U	U	G	G	A	C	U	G	U	1	1	1	1	1	22
hsa-mir-381	U	A	U	A	C	A	A	G	G	G	C	A	A	G	C	U	C	U	C	U	G	U	1	1	1	1	1	22
hsa-mir-522	A	A	A	A	U	G	G	U	U	C	C	C	U	U	U	A	G	A	G	U	G	U	1	1	1	1	1	22
hsa-mir-517a	A	U	C	G	U	G	C	A	U	C	C	C	U	U	U	A	G	A	G	U	G	U	1	1	1	1	1	22
hsa-mir-517b	A	U	C	G	U	G	C	A	U	C	C	C	U	U	U	A	G	A	G	U	G	U	1	1	1	1	1	22
hsa-mir-517c	A	U	C	G	U	G	C	A	U	C	C	U	U	U	U	A	G	A	G	U	G	U	1	1	1	1	1	22
hsa-mir-1471	G	C	C	C	G	C	G	U	G	U	G	G	A	G	C	C	A	G	G	U	G	U	1	1	1	1	1	22
hsa-mir-433	A	U	C	A	U	G	A	U	G	G	G	C	U	C	C	U	C	G	G	U	G	U	1	1	1	1	1	22
hsa-mir-1180	U	U	U	C	C	G	G	C	U	C	G	C	G	U	G	G	G	U	G	U	G	U	1	1	1	1	1	22
hsa-mir-208a	A	U	A	A	G	A	C	G	A	G	C	A	A	A	A	A	G	C	U	U	G	U	1	1	1	1	1	22
hsa-mir-1537	A	A	A	A	C	C	G	U	C	U	A	G	U	U	A	C	A	G	U	U	G	U	1	1	1	1	1	22
hsa-mir-148a	U	C	A	G	U	G	C	A	C	U	A	C	A	G	A	A	C	U	U	U	G	U	1	1	1	1	1	22
hsa-mir-148b	U	C	A	G	U	G	C	A	U	C	A	C	A	G	A	A	C	U	U	U	G	U	1	1	1	1	1	22
hsa-mir-208b	A	U	A	A	G	A	C	G	A	A	C	A	A	A	A	G	G	U	U	U	G	U	1	1	1	1	1	22
hsa-mir-377	A	U	C	A	C	A	C	A	A	A	G	G	C	A	A	C	U	U	U	U	G	U	1	1	1	1	1	22
hsa-mir-548n	C	A	A	A	A	G	U	A	A	U	U	G	U	G	G	A	U	U	U	U	G	U	1	1	1	1	1	22
hsa-mir-548b	C	A	A	G	A	A	C	C	U	C	A	G	U	U	G	C	U	U	U	U	G	U	1	1	1	1	1	22
hsa-mir-374a	C	U	U	A	U	C	A	G	A	U	U	G	U	A	U	U	G	U	A	A	U	U	1	1	1	1	1	22
hsa-mir-374b	C	U	U	A	G	C	A	G	G	U	U	G	U	A	U	U	A	U	C	A	U	U	1	1	1	1	1	22
hsa-mir-154	A	A	U	C	A	U	A	C	A	C	G	G	U	U	G	A	C	C	U	A	U	U	1	1	1	1	1	22
hsa-mir-487b	A	A	U	C	G	U	A	C	A	G	G	G	U	C	A	U	C	C	A	C	U	U	1	1	1	1	1	22
hsa-mir-654	U	A	U	G	U	C	U	G	C	U	G	A	C	C	A	U	C	A	C	C	U	U	1	1	1	1	1	22
hsa-mir-299	U	A	U	G	U	G	G	G	A	U	G	G	U	A	A	A	C	C	G	C	U	U	1	1	1	1	1	22
hsa-mir-380	U	A	U	G	U	A	A	U	A	U	G	G	U	C	C	A	C	A	U	C	U	U	1	1	1	1	1	22
hsa-mir-615	U	C	C	G	A	G	C	C	U	G	G	G	U	C	U	C	C	C	U	C	U	U	1	1	1	1	1	22
hsa-mir-495	A	A	A	C	A	A	A	C	A	U	G	G	U	G	C	A	C	U	U	C	U	U	1	1	1	1	1	22
hsa-mir-543	A	A	A	C	A	U	U	C	G	C	G	G	U	G	C	A	C	U	U	C	U	U	1	1	1	1	1	22
hsa-let-7g	U	G	A	G	G	U	A	G	U	A	G	U	U	U	G	U	A	C	A	G	U	U	1	1	1	1	1	22
hsa-mir-487a	A	A	U	C	A	U	A	C	A	G	G	G	A	C	A	U	C	C	A	G	U	U	1	1	1	1	1	22
hsa-let-7e	U	G	A	G	G	U	A	G	G	A	G	G	U	U	G	U	A	U	A	G	U	U	1	1	1	1	1	22
hsa-let-7a-1	U	G	A	G	G	U	A	G	U	A	G	G	U	U	G	U	A	U	A	G	U	U	1	1	1	1	1	22
hsa-mir-519b	A	A	A	G	U	G	C	A	U	C	C	U	U	U	U	A	G	A	G	G	U	U	1	1	1	1	1	22
hsa-mir-520f	A	A	G	U	G	C	U	U	C	C	U	U	U	U	A	G	A	G	G	G	U	U	1	1	1	1	1	22
hsa-mir-138-2	G	C	U	A	U	U	U	C	A	C	G	A	C	A	C	C	A	G	G	G	U	U	1	1	1	1	1	22
hsa-mir-451	U	G	A	G	G	G	A	G	U	A	G	G	A	U	G	U	A	U	G	G	U	U	1	1	1	1	1	22
hsa-let-7b	U	G	A	G	G	U	A	G	U	A	G	G	U	U	G	U	G	U	G	G	U	U	1	1	1	1	1	22
hsa-mir-376b	A	U	C	A	U	A	G	A	G	G	A	A	A	A	U	C	C	A	U	G	U	U	1	1	1	1	1	22
hsa-mir-519e	A	A	G	U	G	C	C	U	C	C	U	U	U	U	A	G	A	G	U	G	U	U	1	1	1	1	1	22
hsa-mir-1265	C	A	G	G	A	U	G	U	G	G	U	C	A	A	G	U	G	U	U	G	U	U	1	1	1	1	1	22
hsa-mir-32	C	A	A	U	U	U	A	G	U	G	U	G	U	G	U	G	A	U	A	U	U	U	1	1	1	1	1	22
hsa-mir-548p	U	A	G	C	A	A	A	A	A	C	U	G	C	A	G	U	U	A	C	U	U	U	1	1	1	1	1	22
hsa-mir-556	A	U	A	U	U	A	C	C	A	U	U	A	G	C	U	C	A	U	C	U	U	U	1	1	1	1	1	22
hsa-mir-655	A	U	A	A	U	A	C	A	U	G	G	U	U	A	A	C	C	U	C	U	U	U	1	1	1	1	1	22
hsa-mir-539	A	U	C	A	U	A	C	A	A	G	G	A	C	A	A	U	U	U	C	U	U	U	1	1	1	1	1	22
hsa-mir-1277	U	A	C	G	U	A	G	A	U	A	U	A	U	A	U	G	U	A	U	U	U	U	1	1	1	1	1	22
hsa-mir-1252	C	A	A	A	U	G	A	G	C	U	U	A	A	U	U	U	C	C	U	U	U	U	1	1	1	1	1	22
hsa-mir-548f-5	U	G	C	A	A	A	A	G	U	A	A	U	C	A	C	A	G	U	U	U	U	U	1	1	1	1	1	22
hsa-mir-559	U	A	A	A	G	U	A	A	A	U	A	U	G	C	A	C	C	A	A	A	A	1	1	1	1	1	1	21
hsa-mir-552	A	A	C	A	G	G	U	G	A	C	U	G	G	U	U	A	G	A	C	A	A	1	1	1	1	1	1	21
hsa-mir-331	G	C	C	C	C	U	G	G	G	C	C	U	A	U	C	C	U	A	G	A	A	1	1	1	1	1	1	21
hsa-mir-1258	A	G	U	U	A	G	G	A	U	U	A	G	G	U	C	G	U	G	G	A	A	1	1	1	1	1	1	21
hsa-mir-507	U	U	U	U	G	C	A	C	C	U	U	U	U	G	G	A	G	U	G	A	A	1	1	1	1	1	1	21
hsa-mir-1267	C	C	U	G	U	U	G	A	A	G	U	G	U	A	A	U	C	C	C	C	A	1	1	1	1	1	1	21
hsa-mir-551a	G	C	G	A	C	C	C	A	C	U	C	U	U	G	G	U	U	U	C	C	A	1	1	1	1	1	1	21
hsa-mir-1253	A	G	A	G	A	A	G	A	A	G	A	U	C	A	G	C	C	U	G	C	A	1	1	1	1	1	1	21
hsa-mir-188	C	U	C	C	C	A	C	A	U	G	C	A	G	G	G	U	U	U	G	C	A	1	1	1	1	1	1	21
hsa-mir-1288	U	G	G	A	C	U	G	C	C	C	U	G	A	U	C	U	G	G	A	G	A	1	1	1	1	1	1	21
hsa-mir-506	U	A	A	G	G	C	A	C	C	C	U	U	C	U	G	A	G	U	A	G	A	1	1	1	1	1	1	21
hsa-mir-628	U	C	U	A	G	U	A	A	G	A	G	U	G	G	C	A	G	U	C	G	A	1	1	1	1	1	1	21
hsa-mir-610	U	G	A	G	C	U	A	A	A	U	G	U	G	U	G	C	U	G	G	G	A	1	1	1	1	1	1	21
hsa-mir-510	A	U	U	G	A	A	A	C	C	U	C	U	A	A	G	A	G	U	G	G	A	1	1	1	1	1	1	21
hsa-mir-1295	U	U	A	G	G	C	C	G	C	A	G	A	U	C	U	G	G	G	U	G	A	1	1	1	1	1	1	21
hsa-mir-182	U	G	G	U	U	C	U	A	G	A	C	U	U	G	C	C	A	A	C	U	A	1	1	1	1	1	1	21
hsa-mir-660	A	C	C	U	C	C	U	G	U	G	U	G	C	A	U	G	G	A	U	U	A	1	1	1	1	1	1	21
hsa-mir-588	U	U	G	G	C	C	A	C	A	A	U	G	G	G	U	U	A	G	A	A	C	1	1	1	1	1	1	21
hsa-mir-1298	C	A	U	C	U	G	G	G	C	A	A	C	U	G	A	C	U	G	A	A	C	1	1	1	1	1	1	21
hsa-mir-607	G	U	U	C	A	A	A	U	C	C	A	G	A	U	C	U	A	U	A	A	C	1	1	1	1	1	1	21
hsa-mir-455	G	C	A	G	U	C	C	A	U	G	G	G	C	A	U	A	U	A	C	A	C	1	1	1	1	1	1	21
hsa-mir-2113	A	U	U	U	G	U	G	C	U	U	G	G	C	U	C	U	G	U	C	A	C	1	1	1	1	1	1	21
hsa-mir-181d	C	C	A	C	C	G	G	G	G	G	A	U	G	A	A	U	G	U	C	A	C	1	1	1	1	1	1	21
hsa-mir-587	U	U	U	C	C	A	U	A	G	G	U	G	A	U	G	A	G	U	C	A	C	1	1	1	1	1	1	21
hsa-mir-650	A	G	G	A	G	G	C	A	G	C	G	C	U	C	U	C	A	G	G	A	C	1	1	1	1	1	1	21
hsa-mir-583	C	A	A	A	G	A	G	G	A	A	G	G	U	C	C	C	A	U	U	A	C	1	1	1	1	1	1	21
hsa-mir-671	U	C	C	G	G	U	U	C	U	C	A	G	G	G	C	U	C	C	A	C	C	1	1	1	1	1	1	21
hsa-mir-1257	A	G	U	G	A	A	U	G	A	U	G	G	G	U	U	C	U	G	A	C	C	1	1	1	1	1	1	21
hsa-mir-23b	A	U	C	A	C	A	U	U	G	C	C	A	G	G	G	A	U	U	A	C	C	1	1	1	1	1	1	21
hsa-mir-940	A	A	G	G	C	A	G	G	G	C	C	C	C	C	G	C	U	C	C	C	C	1	1	1	1	1	1	21
hsa-mir-1539	U	C	C	U	G	C	G	C	G	U	C	C	C	A	G	A	U	G	C	C	C	1	1	1	1	1	1	21
hsa-mir-212	U	A	A	C	A	G	U	C	U	C	C	A	G	U	C	A	C	G	G	C	C	1	1	1	1	1	1	21
hsa-mir-23a	A	U	C	A	C	A	U	U	G	C	C	A	G	G	G	A	U	U	U	C	C	1	1	1	1	1	1	21
hsa-mir-1206	U	G	U	U	C	A	U	G	U	A	G	A	U	G	U	U	U	A	A	G	C	1	1	1	1	1	1	21
hsa-mir-631	A	G	A	C	C	U	G	G	C	C	C	A	G	A	C	C	U	C	A	G	C	1	1	1	1	1	1	21
hsa-mir-622	A	C	A	G	U	C	U	G	C	U	G	A	G	G	U	U	G	G	A	G	C	1	1	1	1	1	1	21
hsa-mir-518d	C	A	A	A	G	C	G	C	U	U	C	C	C	U	U	U	G	G	A	G	C	1	1	1	1	1	1	21
hsa-mir-27a	U	U	C	A	C	A	G	U	G	G	C	U	A	A	G	U	U	C	C	G	C	1	1	1	1	1	1	21
hsa-mir-27b	U	U	C	A	C	A	G	U	G	G	C	U	A	A	G	U	U	C	U	G	C	1	1	1	1	1	1	21
hsa-mir-211	G	C	A	G	G	G	A	C	A	G	C	A	A	A	G	G	G	G	U	G	C	1	1	1	1	1	1	21
hsa-mir-149	A	G	G	G	A	G	G	G	A	C	G	G	G	G	G	C	U	G	U	G	C	1	1	1	1	1	1	21
hsa-mir-548j	C	A	A	A	A	A	C	U	G	C	A	U	U	A	C	U	U	U	U	G	C	1	1	1	1	1	1	21
hsa-mir-1203	C	C	C	G	G	A	G	C	C	A	G	G	A	U	G	C	A	G	C	U	C	1	1	1	1	1	1	21
hsa-mir-143	U	G	A	G	A	U	G	A	A	G	C	A	C	U	G	U	A	G	C	U	C	1	1	1	1	1	1	21
hsa-mir-488	U	U	G	A	A	A	G	G	C	U	A	U	U	U	C	U	U	G	G	U	C	1	1	1	1	1	1	21
hsa-mir-647	G	U	G	G	C	U	G	C	A	C	U	C	A	C	U	U	C	C	U	U	C	1	1	1	1	1	1	21
hsa-mir-205	G	A	U	U	U	C	A	G	U	G	G	A	G	U	G	A	A	G	U	U	C	1	1	1	1	1	1	21
hsa-let-7a-3	C	U	A	U	A	C	A	A	U	C	U	A	C	U	G	U	C	U	U	U	C	1	1	1	1	1	1	21
hsa-mir-504	G	G	G	A	G	U	G	C	A	G	G	G	C	A	G	G	G	U	U	U	C	1	1	1	1	1	1	21
hsa-mir-939	C	C	C	U	G	G	G	C	C	U	C	U	G	C	U	C	C	C	C	A	G	1	1	1	1	1	1	21
hsa-mir-877	U	C	C	U	C	U	U	C	U	C	C	C	U	C	C	U	C	C	C	A	G	1	1	1	1	1	1	21
hsa-mir-1237	U	C	C	U	U	C	U	G	C	U	C	C	G	U	C	C	C	C	C	A	G	1	1	1	1	1	1	21
hsa-mir-943	C	U	G	A	C	U	G	U	U	G	C	C	G	U	C	C	U	C	C	A	G	1	1	1	1	1	1	21
hsa-mir-662	U	C	C	C	A	C	G	U	U	G	U	G	G	C	C	C	A	G	C	A	G	1	1	1	1	1	1	21
hsa-mir-1224	C	C	C	C	A	C	C	U	C	C	U	C	U	C	U	C	C	U	C	A	G	1	1	1	1	1	1	21
hsa-mir-551b	G	C	G	A	C	C	C	A	U	A	C	U	U	G	G	U	U	U	C	A	G	1	1	1	1	1	1	21
hsa-mir-1202	G	U	G	C	C	A	G	C	U	G	C	A	G	U	G	G	G	G	G	A	G	1	1	1	1	1	1	21
hsa-mir-571	U	G	A	G	U	U	G	G	C	C	A	U	C	U	G	A	G	U	G	A	G	1	1	1	1	1	1	21
hsa-mir-1178	U	U	G	C	U	C	A	C	U	G	U	U	C	U	U	C	C	C	U	A	G	1	1	1	1	1	1	21
hsa-mir-892a	C	A	C	U	G	U	G	U	C	C	U	U	U	C	U	G	C	G	U	A	G	1	1	1	1	1	1	21
hsa-mir-1251	C	G	C	U	U	U	G	C	U	C	A	G	C	C	A	G	U	G	U	A	G	1	1	1	1	1	1	21
hsa-mir-190	C	C	G	G	C	C	G	C	C	G	G	C	U	C	C	G	C	C	C	C	G	1	1	1	1	1	1	21
hsa-mir-1908	C	C	G	G	C	C	G	C	C	G	G	C	U	C	C	G	C	C	C	C	G	1	1	1	1	1	1	21
hsa-mir-147	G	C	C	C	U	C	C	G	C	C	C	G	U	G	C	A	C	C	C	C	G	1	1	1	1	1	1	21
hsa-mir-1470	G	C	C	C	U	C	C	G	C	C	C	G	U	G	C	A	C	C	C	C	G	1	1	1	1	1	1	21
hsa-mir-1181	C	C	G	U	C	G	C	C	G	C	C	A	C	C	C	G	A	G	C	C	G	1	1	1	1	1	1	21
hsa-mir-518f	G	A	A	A	G	C	G	C	U	U	C	U	C	U	U	U	A	G	A	G	G	1	1	1	1	1	1	21
hsa-mir-151	C	U	A	G	A	C	U	G	A	A	G	C	U	C	C	U	U	G	A	G	G	1	1	1	1	1	1	21
hsa-mir-140	U	A	C	C	A	C	A	G	G	G	U	A	G	A	A	C	C	A	C	G	G	1	1	1	1	1	1	21
hsa-mir-520b	A	A	A	G	U	G	C	U	U	C	C	U	U	U	U	A	G	A	G	G	G	1	1	1	1	1	1	21
hsa-mir-520e	A	A	A	G	U	G	C	U	U	C	C	U	U	U	U	U	G	A	G	G	G	1	1	1	1	1	1	21
hsa-mir-596	A	A	G	C	C	U	G	C	C	C	G	G	C	U	C	C	U	C	G	G	G	1	1	1	1	1	1	21
hsa-mir-152	U	C	A	G	U	G	C	A	U	G	A	C	A	G	A	A	C	U	U	G	G	1	1	1	1	1	1	21
hsa-mir-1179	A	A	G	C	A	U	U	C	U	U	U	C	A	U	U	G	G	U	U	G	G	1	1	1	1	1	1	21
hsa-mir-297	A	U	G	U	A	U	G	U	G	U	G	C	A	U	G	U	G	C	A	U	G	1	1	1	1	1	1	21
hsa-mir-765	U	G	G	A	G	G	A	G	A	A	G	G	A	A	G	G	U	G	A	U	G	1	1	1	1	1	1	21
hsa-mir-577	U	A	G	A	U	A	A	A	A	U	A	U	U	G	G	U	A	C	C	U	G	1	1	1	1	1	1	21
hsa-mir-518e	A	A	A	G	C	G	C	U	U	C	C	C	U	U	C	A	G	A	G	U	G	1	1	1	1	1	1	21
hsa-mir-652	A	A	U	G	G	C	G	C	C	A	C	U	A	G	G	G	U	U	G	U	G	1	1	1	1	1	1	21
hsa-mir-875	C	C	U	G	G	A	A	A	C	A	C	U	G	A	G	G	U	U	G	U	G	1	1	1	1	1	1	21
hsa-mir-890	U	A	C	U	U	G	G	A	A	A	G	G	C	A	U	C	A	G	U	U	G	1	1	1	1	1	1	21
hsa-mir-548m	C	A	A	A	G	G	U	A	U	U	U	G	U	G	G	U	U	U	U	U	G	1	1	1	1	1	1	21
hsa-mir-1245	A	A	G	U	G	A	U	C	U	A	A	A	G	G	C	C	U	A	C	A	U	1	1	1	1	1	1	21
hsa-mir-606	A	A	A	C	U	A	C	U	G	A	A	A	A	U	C	A	A	A	G	A	U	1	1	1	1	1	1	21
hsa-mir-486	C	G	G	G	G	C	A	G	C	U	C	A	G	U	A	C	A	G	G	A	U	1	1	1	1	1	1	21
hsa-mir-555	A	G	G	G	U	A	A	G	C	U	G	A	A	C	C	U	C	U	G	A	U	1	1	1	1	1	1	21
hsa-mir-424	C	A	A	A	A	C	G	U	G	A	G	G	C	G	C	U	G	C	U	A	U	1	1	1	1	1	1	21
hsa-mir-1204	U	C	G	U	G	G	C	C	U	G	G	U	C	U	C	C	A	U	U	A	U	1	1	1	1	1	1	21
hsa-mir-624	C	A	C	A	A	G	G	U	A	U	U	G	G	U	A	U	U	A	C	C	U	1	1	1	1	1	1	21
hsa-mir-621	G	G	C	U	A	G	C	A	A	C	A	G	C	G	C	U	U	A	C	C	U	1	1	1	1	1	1	21
hsa-mir-1286	U	G	C	A	G	G	A	C	C	A	A	G	A	U	G	A	G	C	C	C	U	1	1	1	1	1	1	21
hsa-mir-656	A	A	U	A	U	U	A	U	A	C	A	G	U	C	A	A	C	C	U	C	U	1	1	1	1	1	1	21
hsa-mir-640	A	U	G	A	U	C	C	A	G	G	A	A	C	C	U	G	C	C	U	C	U	1	1	1	1	1	1	21
hsa-mir-323	C	A	C	A	U	U	A	C	A	C	G	G	U	C	G	A	C	C	U	C	U	1	1	1	1	1	1	21
hsa-mir-549	U	G	A	C	A	A	C	U	A	U	G	G	A	U	G	A	G	C	U	C	U	1	1	1	1	1	1	21
hsa-mir-432	C	U	G	G	A	U	G	G	C	U	C	C	U	C	C	A	U	G	U	C	U	1	1	1	1	1	1	21
hsa-mir-595	G	A	A	G	U	G	U	G	C	C	G	U	G	G	U	G	U	G	U	C	U	1	1	1	1	1	1	21
hsa-mir-1197	U	A	G	G	A	C	A	C	A	U	G	G	U	C	U	A	C	U	U	C	U	1	1	1	1	1	1	21
hsa-mir-569	A	G	U	U	A	A	U	G	A	A	U	C	C	U	G	G	A	A	A	G	U	1	1	1	1	1	1	21
hsa-mir-554	G	C	U	A	G	U	C	C	U	G	A	C	U	C	A	G	C	C	A	G	U	1	1	1	1	1	1	21
hsa-mir-581	U	C	U	U	G	U	G	U	U	C	U	C	U	A	G	A	U	C	A	G	U	1	1	1	1	1	1	21
hsa-mir-524	G	A	A	G	G	C	G	C	U	U	C	C	C	U	U	U	G	G	A	G	U	1	1	1	1	1	1	21
hsa-mir-590	U	A	A	U	U	U	U	A	U	G	U	A	U	A	A	G	C	U	A	G	U	1	1	1	1	1	1	21
hsa-mir-376c	A	A	C	A	U	A	G	A	G	G	A	A	A	U	U	C	C	A	C	G	U	1	1	1	1	1	1	21
hsa-mir-204	G	C	U	G	G	G	A	A	G	G	C	A	A	A	G	G	G	A	C	G	U	1	1	1	1	1	1	21
hsa-mir-222	A	G	C	U	A	C	A	U	C	U	G	G	C	U	A	C	U	G	G	G	U	1	1	1	1	1	1	21
hsa-mir-376a-2	G	G	U	A	G	A	U	U	U	U	C	C	U	U	C	U	A	U	G	G	U	1	1	1	1	1	1	21
hsa-mir-410	A	A	U	A	U	A	A	C	A	C	A	G	A	U	G	G	C	C	U	G	U	1	1	1	1	1	1	21
hsa-mir-21	C	A	A	C	A	C	C	A	G	U	C	G	A	U	G	G	G	C	U	G	U	1	1	1	1	1	1	21
hsa-mir-578	C	U	U	C	U	U	G	U	G	C	U	C	U	A	G	G	A	U	U	G	U	1	1	1	1	1	1	21
hsa-mir-889	U	U	A	A	U	A	U	C	G	G	A	C	A	A	C	C	A	U	U	G	U	1	1	1	1	1	1	21
hsa-mir-382	A	A	U	C	A	U	U	C	A	C	G	G	A	C	A	A	C	A	C	U	U	1	1	1	1	1	1	21
hsa-mir-483	U	C	A	C	U	C	C	U	C	U	C	C	U	C	C	C	G	U	C	U	U	1	1	1	1	1	1	21
hsa-mir-190b	U	G	A	U	A	U	G	U	U	U	G	A	U	A	U	U	G	G	G	U	U	1	1	1	1	1	1	21
hsa-mir-369	A	A	U	A	A	U	A	C	A	U	G	G	U	U	G	A	U	C	U	U	U	1	1	1	1	1	1	21
hsa-mir-553	A	A	A	A	C	G	G	U	G	A	G	A	U	U	U	U	G	U	U	U	U	1	1	1	1	1	1	21
hsa-mir-202	A	G	A	G	G	U	A	U	A	G	G	G	C	A	U	G	G	G	A	A	1	1	1	1	1	1	1	20
hsa-mir-1910	G	A	G	G	C	A	G	A	A	G	C	A	G	G	A	U	G	A	C	A	1	1	1	1	1	1	1	20
hsa-mir-1276	U	A	A	A	G	A	G	C	C	C	U	G	U	G	G	A	G	A	C	A	1	1	1	1	1	1	1	20
hsa-mir-572	G	U	C	C	G	C	U	C	G	G	C	G	G	U	G	G	C	C	C	A	1	1	1	1	1	1	1	20
hsa-mir-181b-2	C	U	C	A	C	U	G	A	U	C	A	A	U	G	A	A	U	G	C	A	1	1	1	1	1	1	1	20
hsa-mir-675	C	U	G	U	A	U	G	C	C	C	U	C	A	C	C	G	C	U	C	A	1	1	1	1	1	1	1	20
hsa-mir-1208	U	C	A	C	U	G	U	U	C	A	G	A	C	A	G	G	C	G	G	A	1	1	1	1	1	1	1	20
hsa-mir-760	C	G	G	C	U	C	U	G	G	G	U	C	U	G	U	G	G	G	G	A	1	1	1	1	1	1	1	20
hsa-mir-384	A	U	U	C	C	U	A	G	A	A	A	U	U	G	U	U	C	A	U	A	1	1	1	1	1	1	1	20
hsa-mir-920	G	G	G	G	A	G	C	U	G	U	G	G	A	A	G	C	A	G	U	A	1	1	1	1	1	1	1	20
hsa-mir-599	G	U	U	G	U	G	U	C	A	G	U	U	U	A	U	C	A	A	A	C	1	1	1	1	1	1	1	20
hsa-mir-568	A	U	G	U	A	U	A	A	A	U	G	U	A	U	A	C	A	C	A	C	1	1	1	1	1	1	1	20
hsa-mir-1238	C	U	U	C	C	U	C	G	U	C	U	G	U	C	U	G	C	C	C	C	1	1	1	1	1	1	1	20
hsa-mir-1228	U	C	A	C	A	C	C	U	G	C	C	U	C	G	C	C	C	C	C	C	1	1	1	1	1	1	1	20
hsa-mir-613	A	G	G	A	A	U	G	U	U	C	C	U	U	C	U	U	U	G	C	C	1	1	1	1	1	1	1	20
hsa-mir-124-3	U	A	A	G	G	C	A	C	G	C	G	G	U	G	A	A	U	G	C	C	1	1	1	1	1	1	1	20
hsa-mir-1911	C	A	C	C	A	G	G	C	A	U	U	G	U	G	G	U	C	U	C	C	1	1	1	1	1	1	1	20
hsa-mir-1231	G	U	G	U	C	U	G	G	G	C	G	G	A	C	A	G	C	U	G	C	1	1	1	1	1	1	1	20
hsa-mir-562	A	A	A	G	U	A	G	C	U	G	U	A	C	C	A	U	U	U	G	C	1	1	1	1	1	1	1	20
hsa-mir-924	A	G	A	G	U	C	U	U	G	U	G	A	U	G	U	C	U	U	G	C	1	1	1	1	1	1	1	20
hsa-mir-1292	U	C	G	C	G	C	C	C	C	G	G	C	U	C	C	C	G	U	U	C	1	1	1	1	1	1	1	20
hsa-mir-527	C	U	G	C	A	A	A	G	G	G	A	A	G	C	C	C	U	U	U	C	1	1	1	1	1	1	1	20
hsa-mir-326	C	C	U	C	U	G	G	G	C	C	C	U	U	C	C	U	C	C	A	G	1	1	1	1	1	1	1	20
hsa-mir-1227	C	G	U	G	C	C	A	C	C	C	U	U	U	U	C	C	C	C	A	G	1	1	1	1	1	1	1	20
hsa-mir-1233	U	G	A	G	C	C	C	U	G	U	C	C	U	C	C	C	G	C	A	G	1	1	1	1	1	1	1	20
hsa-mir-1205	U	C	U	G	C	A	G	G	G	U	U	U	G	C	U	U	U	G	A	G	1	1	1	1	1	1	1	20
hsa-mir-1915	C	C	C	C	A	G	G	G	C	G	A	C	G	C	G	G	C	G	G	G	1	1	1	1	1	1	1	20
hsa-mir-324	A	C	U	G	C	C	C	C	A	G	G	U	G	C	U	G	C	U	G	G	1	1	1	1	1	1	1	20
hsa-mir-620	A	U	G	G	A	G	A	U	A	G	A	U	A	U	A	G	A	A	A	U	1	1	1	1	1	1	1	20
hsa-mir-627	U	C	U	U	U	U	C	U	U	U	G	A	G	A	C	U	C	A	C	U	1	1	1	1	1	1	1	20
hsa-mir-144	U	A	C	A	G	U	A	U	A	G	A	U	G	A	U	G	U	A	C	U	1	1	1	1	1	1	1	20
hsa-mir-665	A	C	C	A	G	G	A	G	G	C	U	G	A	G	G	C	C	C	C	U	1	1	1	1	1	1	1	20
hsa-mir-609	A	G	G	G	U	G	U	U	U	C	U	C	U	C	A	U	C	U	C	U	1	1	1	1	1	1	1	20
hsa-mir-499	U	C	A	C	U	A	C	C	U	G	A	C	A	A	U	A	C	A	G	U	1	1	1	1	1	1	1	20
hsa-mir-371	G	G	U	A	U	C	C	G	U	U	U	G	G	G	G	A	U	G	G	U	1	1	1	1	1	1	1	20
hsa-mir-2052	U	G	U	U	U	U	G	A	U	A	A	C	A	G	U	A	A	U	G	U	1	1	1	1	1	1	1	20
hsa-mir-1976	C	C	U	C	C	U	G	C	C	C	U	C	C	U	U	G	C	U	G	U	1	1	1	1	1	1	1	20
hsa-mir-591	A	G	A	C	C	A	U	G	G	G	U	U	C	U	C	A	U	U	G	U	1	1	1	1	1	1	1	20
hsa-mir-1282	U	C	G	U	U	U	G	C	C	U	U	U	U	U	C	U	G	C	U	U	1	1	1	1	1	1	1	20
hsa-mir-1250	A	C	A	U	U	U	U	C	C	A	G	C	C	C	A	U	U	C	A	1	1	1	1	1	1	1	1	19
hsa-mir-383	A	C	A	G	C	A	C	U	G	C	C	U	G	G	U	C	A	G	A	1	1	1	1	1	1	1	1	19
hsa-mir-632	G	U	G	U	C	U	G	C	U	U	C	C	U	G	U	G	G	G	A	1	1	1	1	1	1	1	1	19
hsa-mir-1290	U	G	G	A	U	U	U	U	U	G	G	A	U	C	A	G	G	G	A	1	1	1	1	1	1	1	1	19
hsa-mir-645	U	C	U	A	G	G	C	U	G	G	U	A	C	U	G	C	U	G	A	1	1	1	1	1	1	1	1	19
hsa-mir-1973	A	C	C	G	U	G	C	A	A	A	G	G	U	A	G	C	A	U	A	1	1	1	1	1	1	1	1	19
hsa-mir-585	U	G	G	G	C	G	U	A	U	C	U	G	U	A	U	G	C	U	A	1	1	1	1	1	1	1	1	19
hsa-mir-566	G	G	G	C	G	C	C	U	G	U	G	A	U	C	C	C	A	A	C	1	1	1	1	1	1	1	1	19
hsa-mir-604	A	G	G	C	U	G	C	G	G	A	A	U	U	C	A	G	G	A	C	1	1	1	1	1	1	1	1	19
hsa-mir-563	A	G	G	U	U	G	A	C	A	U	A	C	G	U	U	U	C	C	C	1	1	1	1	1	1	1	1	19
hsa-mir-644	A	G	U	G	U	G	G	C	U	U	U	C	U	U	A	G	A	G	C	1	1	1	1	1	1	1	1	19
hsa-mir-575	G	A	G	C	C	A	G	U	U	G	G	A	C	A	G	G	A	G	C	1	1	1	1	1	1	1	1	19
hsa-mir-646	A	A	G	C	A	G	C	U	G	C	C	U	C	U	G	A	G	G	C	1	1	1	1	1	1	1	1	19
hsa-mir-564	A	G	G	C	A	C	G	G	U	G	U	C	A	G	C	A	G	G	C	1	1	1	1	1	1	1	1	19
hsa-mir-1246	A	A	U	G	G	A	U	U	U	U	U	G	G	A	G	C	A	G	G	1	1	1	1	1	1	1	1	19
hsa-mir-1322	G	A	U	G	A	U	G	C	U	G	C	U	G	A	U	G	C	U	G	1	1	1	1	1	1	1	1	19
hsa-mir-558	U	G	A	G	C	U	G	C	U	G	U	A	C	C	A	A	A	A	U	1	1	1	1	1	1	1	1	19
hsa-mir-593	U	G	U	C	U	C	U	G	C	U	G	G	G	G	U	U	U	C	U	1	1	1	1	1	1	1	1	19
hsa-mir-648	A	A	G	U	G	U	G	C	A	G	G	G	C	A	C	U	G	G	U	1	1	1	1	1	1	1	1	19
hsa-mir-626	A	G	C	U	G	U	C	U	G	A	A	A	A	U	G	U	C	U	U	1	1	1	1	1	1	1	1	19
hsa-mir-1261	A	U	G	G	A	U	A	A	G	G	C	U	U	U	G	G	C	U	U	1	1	1	1	1	1	1	1	19
hsa-mir-548f-3	A	A	A	A	A	C	U	G	U	A	A	U	U	A	C	U	U	U	U	1	1	1	1	1	1	1	1	19
hsa-mir-1260	A	U	C	C	C	A	C	C	U	C	U	G	C	C	A	C	C	A	1	1	1	1	1	1	1	1	1	18
hsa-mir-1825	U	C	C	A	G	U	G	C	C	C	U	C	C	U	C	U	C	C	1	1	1	1	1	1	1	1	1	18
hsa-mir-1207	U	C	A	G	C	U	G	G	C	C	C	U	C	A	U	U	U	C	1	1	1	1	1	1	1	1	1	18
hsa-mir-453	C	C	C	A	G	C	A	G	G	A	C	G	G	G	A	G	C	G	1	1	1	1	1	1	1	1	1	18
hsa-mir-1268	C	G	G	G	C	G	U	G	G	U	G	G	U	G	G	G	G	G	1	1	1	1	1	1	1	1	1	18
hsa-mir-1306	A	C	G	U	U	G	G	C	U	C	U	G	G	U	G	G	U	G	1	1	1	1	1	1	1	1	1	18
hsa-mir-1321	C	A	G	G	G	A	G	G	U	G	A	A	U	G	U	G	A	U	1	1	1	1	1	1	1	1	1	18
hsa-mir-1827	U	G	A	G	G	C	A	G	U	A	G	A	U	U	G	A	A	U	1	1	1	1	1	1	1	1	1	18
hsa-mir-1275	G	U	G	G	G	G	G	A	G	A	G	G	C	U	G	U	C	1	1	1	1	1	1	1	1	1	1	17
hsa-mir-1281	U	C	G	C	C	U	C	C	U	C	C	U	C	U	C	C	C	1	1	1	1	1	1	1	1	1	1	17
hsa-mir-1297	U	U	C	A	A	G	U	A	A	U	U	C	A	G	G	U	G	1	1	1	1	1	1	1	1	1	1	17
hsa-mir-302e	U	A	A	G	U	G	C	U	U	C	C	A	U	G	C	U	U	1	1	1	1	1	1	1	1	1	1	17
hsa-mir-302f	U	A	A	U	U	G	C	U	U	C	C	A	U	G	U	U	U	1	1	1	1	1	1	1	1	1	1	17
hsa-mir-1279	U	C	A	U	A	U	U	G	C	U	U	C	U	U	U	C	U	1	1	1	1	1	1	1	1	1	1	17
																		6	14	36	75	191	483	562	577	583	585
