# Supplementary material for: Structural Analysis of microRNAs in Myeloid Cancer Reveals Consensus Motifs
Source: Genes (Basel). 2022 Jun 26;13(7):1152. doi: 10.3390/genes13071152 (PMC9316571; doi:10.3390/genes13071152)
Supplement: Supplementary file 1 [file genes-13-01152-s001.zip › Table S2.xlsx]

## Sheet: Sheet1
miRNA	micro RNA Purine &Pyrimidine	microRNA Sequences	A	G	C	U	%A+G	%C+U
hsa-mir-765	UGGAGGAGAAGGAAGGUGAUG	Y P P P P P P P P P P P P P P P Y P P Y P	7	11	0	3	85.7143	14.2857
hsa-mir-1468	AGCAAAAUAAGCAAAUGGAAAA	P P Y P P P P Y P P P Y P P P Y P P P P P P	14	4	2	2	81.8182	18.1818
hsa-mir-1910	GAGGCAGAAGCAGGAUGACA	P P P P Y P P P P P Y P P P P Y P P Y P	8	8	3	1	80	20
hsa-mir-202	AGAGGUAUAGGGCAUGGGAA	P P P P P Y P Y P P P P Y P Y P P P P P	7	9	1	3	80	20
hsa-mir-1255a	AGGAUGAGCAAAGAAAGUAGAUU	P P P P Y P P P Y P P P P P P P P Y P P P Y Y	11	7	1	4	78.2609	21.7391
hsa-mir-320a	AAAAGCUGGGUUGAGAGGGCGA	P P P P P Y Y P P P Y Y P P P P P P P Y P P	7	10	2	3	77.2727	22.7273
hsa-mir-936	ACAGUAGAGGGAGGAAUCGCAG	P Y P P Y P P P P P P P P P P P Y Y P Y P P	8	9	3	2	77.2727	22.7273
hsa-mir-149	AGGGAGGGACGGGGGCUGUGC	P P P P P P P P P Y P P P P P Y Y P Y P Y	3	13	3	2	76.1905	23.8095
hsa-mir-204	GCUGGGAAGGCAAAGGGACGU	P Y Y P P P P P P P Y P P P P P P P Y P Y	6	10	3	2	76.1905	23.8095
hsa-mir-211	GCAGGGACAGCAAAGGGGUGC	P Y P P P P P Y P P Y P P P P P P P Y P Y	6	10	4	1	76.1905	23.8095
hsa-mir-620	AUGGAGAUAGAUAUAGAAAU	P Y P P P P P Y P P P Y P Y P P P P P Y	10	5	0	5	75	25
hsa-mir-920	GGGGAGCUGUGGAAGCAGUA	P P P P P P Y Y P Y P P P P P Y P P Y P	5	10	2	3	75	25
hsa-mir-184	UGGACGGAGAACUGAUAAGGGU	Y P P P Y P P P P P P Y Y P P Y P P P P P Y	7	9	2	4	72.7273	27.2727
hsa-mir-206	UGGAAUGUAAGGAAGUGUGUGG	Y P P P P Y P Y P P P P P P P Y P Y P Y P P	6	10	0	6	72.7273	27.2727
hsa-mir-576	AAGAUGUGGAAAAAUUGGAAUC	P P P P Y P Y P P P P P P P Y Y P P P P Y Y	10	6	1	5	72.7273	27.2727
hsa-mir-651	AAAGGAAAGUGUAUCCUAAAAG	P P P P P P P P P Y P Y P Y Y Y Y P P P P P	11	5	2	4	72.7273	27.2727
hsa-mir-885	AGGCAGCGGGGUGUAGUGGAUA	P P P Y P P Y P P P P Y P Y P P Y P P P Y P	5	11	2	4	72.7273	27.2727
hsa-mir-1268	CGGGCGUGGUGGUGGGGG	Y P P P Y P Y P P Y P P Y P P P P P	0	13	2	3	72.2222	27.7778
hsa-mir-1321	CAGGGAGGUGAAUGUGAU	Y P P P P P P P Y P P P Y P Y P P Y	5	8	1	4	72.2222	27.7778
hsa-mir-1253	AGAGAAGAAGAUCAGCCUGCA	P P P P P P P P P P P Y Y P P Y Y Y P Y P	9	6	4	2	71.4286	28.5714
hsa-mir-1275	GUGGGGGAGAGGCUGUC	P Y P P P P P P P P P P Y Y P Y Y	2	10	2	3	70.5882	29.4118
hsa-mir-1182	GAGGGUCUUGGGAGGGAUGUGAC	P P P P P Y Y Y Y P P P P P P P P Y P Y P P Y	4	12	2	5	69.5652	30.4348
hsa-mir-575	GAGCCAGUUGGACAGGAGC	P P P Y Y P P Y Y P P P Y P P P P P Y	5	8	4	2	68.4211	31.5789
hsa-mir-1262	AUGGGUGAAUUUGUAGAAGGAU	P Y P P P Y P P P Y Y Y P Y P P P P P P P Y	7	8	0	7	68.1818	31.8182
hsa-mir-130b	CAGUGCAAUGAUGAAAGGGCAU	Y P P Y P Y P P Y P P Y P P P P P P P Y P Y	8	7	3	4	68.1818	31.8182
hsa-mir-135b	AUGUAGGGCUAAAAGCCAUGGG	P Y P Y P P P P Y Y P P P P P Y Y P Y P P P	7	8	3	4	68.1818	31.8182
hsa-mir-1914	GGAGGGGUCCCGCACUGGGAGG	P P P P P P P Y Y Y Y P Y P Y Y P P P P P P	3	12	5	2	68.1818	31.8182
hsa-mir-198	GGUCCAGAGGGGAGAUAGGUUC	P P Y Y Y P P P P P P P P P P Y P P P Y Y Y	5	10	3	4	68.1818	31.8182
hsa-mir-208a	AUAAGACGAGCAAAAAGCUUGU	P Y P P P P Y P P P Y P P P P P P Y Y Y P Y	10	5	3	4	68.1818	31.8182
hsa-mir-208b	AUAAGACGAACAAAAGGUUUGU	P Y P P P P Y P P P Y P P P P P P Y Y Y P Y	10	5	2	5	68.1818	31.8182
hsa-mir-214	ACAGCAGGCACAGACAGGCAGU	P Y P P Y P P P Y P Y P P P Y P P P Y P P Y	8	7	6	1	68.1818	31.8182
hsa-mir-451	UGAGGGAGUAGGAUGUAUGGUU	Y P P P P P P P Y P P P P Y P Y P Y P P Y Y	5	10	0	7	68.1818	31.8182
hsa-mir-605	AGAAGGCACUAUGAGAUUUAGA	P P P P P P Y P Y Y P Y P P P P Y Y Y P P P	9	6	2	5	68.1818	31.8182
hsa-mir-642	AGACACAUUUGGAGAGGGAACC	P P P Y P Y P Y Y Y P P P P P P P P P P Y Y	8	7	4	3	68.1818	31.8182
hsa-mir-9-3	AUAAAGCUAGAUAACCGAAAGU	P Y P P P P Y Y P P P Y P P Y Y P P P P P Y	11	4	3	4	68.1818	31.8182
hsa-mir-942	CACAUGGCCGAAACAGAGAAGU	Y P Y P Y P P Y Y P P P P Y P P P P P P P Y	9	6	5	2	68.1818	31.8182
hsa-mir-658	GGCGGAGGGAAGUAGGUCCGUUGGU	P P Y P P P P P P P P P Y P P P Y Y Y P Y Y P P Y	4	13	3	5	68	32
hsa-mir-1183	CACUGUAGGUGAUGGUGAGAGUGGGCA	Y P Y Y P Y P P P Y P P Y P P Y P P P P P Y P P P Y P	6	12	3	6	66.6667	33.3333
hsa-mir-1202	GUGCCAGCUGCAGUGGGGGAG	P Y P Y Y P P Y Y P Y P P Y P P P P P P P	3	11	4	3	66.6667	33.3333
hsa-mir-1258	AGUUAGGAUUAGGUCGUGGAA	P P Y Y P P P P Y Y P P P Y Y P Y P P P P	6	8	1	6	66.6667	33.3333
hsa-mir-1827	UGAGGCAGUAGAUUGAAU	Y P P P P Y P P Y P P P Y Y P P P Y	6	6	1	5	66.6667	33.3333
hsa-mir-453	CCCAGCAGGACGGGAGCG	Y Y Y P P Y P P P P Y P P P P P Y P	4	8	6	0	66.6667	33.3333
hsa-mir-504	GGGAGUGCAGGGCAGGGUUUC	P P P P P Y P Y P P P P Y P P P P Y Y Y Y	3	11	3	4	66.6667	33.3333
hsa-mir-552	AACAGGUGACUGGUUAGACAA	P P Y P P P Y P P Y Y P P Y Y P P P Y P P	8	6	3	4	66.6667	33.3333
hsa-mir-559	UAAAGUAAAUAUGCACCAAAA	Y P P P P Y P P P Y P Y P Y P Y Y P P P P	12	2	3	4	66.6667	33.3333
hsa-mir-606	AAACUACUGAAAAUCAAAGAU	P P P Y Y P Y Y P P P P P Y Y P P P P P Y	12	2	3	4	66.6667	33.3333
hsa-mir-1272	GAUGAUGAUGGCAGCAAAUUCUGAAA	P P Y P P Y P P Y P P Y P P Y P P P Y Y Y Y P P P P	10	7	3	6	65.3846	34.6154
hsa-mir-106a	AAAAGUGCUUACAGUGCAGGUAG	P P P P P Y P Y Y Y P Y P P Y P Y P P P Y P P	8	7	3	5	65.2174	34.7826
hsa-mir-1270	CUGGAGAUAUGGAAGAGCUGUGU	Y Y P P P P P Y P Y P P P P P P P Y Y P Y P Y	6	9	2	6	65.2174	34.7826
hsa-mir-128-2	GGGGGCCGAUACACUGUACGAGA	P P P P P Y Y P P Y P Y P Y Y P Y P Y P P P P	6	9	5	3	65.2174	34.7826
hsa-mir-330	GCAAAGCACACGGCCUGCAGAGA	P Y P P P P Y P Y P Y P P Y Y Y P Y P P P P P	8	7	7	1	65.2174	34.7826
hsa-mir-922	GCAGCAGAGAAUAGGACUACGUC	P Y P P Y P P P P P P Y P P P P Y Y P Y P Y Y	8	7	5	3	65.2174	34.7826
hsa-mir-1276	UAAAGAGCCCUGUGGAGACA	Y P P P P P P Y Y Y Y P Y P P P P P Y P	7	6	4	3	65	35
hsa-mir-638	AGGGAUCGCGGGCGGGUGGCGGCCU	P P P P P Y Y P Y P P P Y P P P Y P P Y P P Y Y Y	2	14	6	3	64	36
hsa-mir-921	CUAGUGAGGGACAGAACCAGGAUUC	Y Y P P Y P P P P P P Y P P P P Y Y P P P P Y Y Y	8	8	5	4	64	36
hsa-let-7e	UGAGGUAGGAGGUUGUAUAGUU	Y P P P P Y P P P P P P Y Y P Y P Y P P Y Y	5	9	0	8	63.6364	36.3636
hsa-mir-1243	AACUGGAUCAAUUAUAGGAGUG	P P Y Y P P P Y Y P P Y Y P Y P P P P P Y P	8	6	2	6	63.6364	36.3636
hsa-mir-130a	CAGUGCAAUGUUAAAAGGGCAU	Y P P Y P Y P P Y P Y Y P P P P P P P Y P Y	8	6	3	5	63.6364	36.3636
hsa-mir-150	CUGGUACAGGCCUGGGGGACAG	Y Y P P Y P Y P P P Y Y Y P P P P P P Y P P	4	10	5	3	63.6364	36.3636
hsa-mir-183	GUGAAUUACCGAAGGGCCAUAA	P Y P P P Y Y P Y Y P P P P P P Y Y P Y P P	8	6	4	4	63.6364	36.3636
hsa-mir-2110	UUGGGGAAACGGCCGCUGAGUG	Y Y P P P P P P P Y P P Y Y P Y Y P P P Y P	4	10	4	4	63.6364	36.3636
hsa-mir-345	GCCCUGAACGAGGGGUCUGGAG	P Y Y Y Y P P P Y P P P P P P Y Y Y P P P P	4	10	5	3	63.6364	36.3636
hsa-mir-378	ACUGGACUUGGAGUCAGAAGGC	P Y Y P P P Y Y Y P P P P Y Y P P P P P P Y	6	8	4	4	63.6364	36.3636
hsa-mir-422a	ACUGGACUUAGGGUCAGAAGGC	P Y Y P P P Y Y Y P P P P Y Y P P P P P P Y	6	8	4	4	63.6364	36.3636
hsa-mir-542	UGUGACAGAUUGAUAACUGAAA	Y P Y P P Y P P P Y Y P P Y P P Y Y P P P P	9	5	2	6	63.6364	36.3636
hsa-mir-580	UUGAGAAUGAUGAAUCAUUAGG	Y Y P P P P P Y P P Y P P P Y Y P Y Y P P P	8	6	1	7	63.6364	36.3636
hsa-mir-601	UGGUCUAGGAUUGUUGGAGGAG	Y P P Y Y Y P P P P Y Y P Y Y P P P P P P P	4	10	1	7	63.6364	36.3636
hsa-mir-616	AGUCAUUGGAGGGUUUGAGCAG	P P Y Y P Y Y P P P P P P Y Y Y P P P Y P P	5	9	2	6	63.6364	36.3636
hsa-mir-663	AGGCGGGGCGCCGCGGGACCGC	P P P Y P P P P Y P Y Y P Y P P P P Y Y P Y	2	12	8	0	63.6364	36.3636
hsa-mir-873	GGAGACUGAUGAGUUCCCGGGA	P P P P P Y Y P P Y P P P Y Y Y Y Y P P P P	5	9	4	4	63.6364	36.3636
hsa-mir-1246	AAUGGAUUUUUGGAGCAGG	P P Y P P P Y Y Y Y Y P P P P Y P P P	5	7	1	6	63.1579	36.8421
hsa-mir-1973	ACCGUGCAAAGGUAGCAUA	P Y Y P Y P Y P P P P P Y P P Y P Y P	7	5	4	3	63.1579	36.8421
hsa-mir-564	AGGCACGGUGUCAGCAGGC	P P P Y P Y P P Y P Y Y P P Y P P P Y	4	8	5	2	63.1579	36.8421
hsa-mir-604	AGGCUGCGGAAUUCAGGAC	P P P Y Y P Y P P P P Y Y Y P P P P Y	5	7	4	3	63.1579	36.8421
hsa-mir-648	AAGUGUGCAGGGCACUGGU	P P P Y P Y P Y P P P P Y P Y Y P P Y	4	8	3	4	63.1579	36.8421
hsa-mir-298	AGCAGAAGCAGGGAGGUUCUCCCA	P P Y P P P P P Y P P P P P P P Y Y Y Y Y Y Y P	7	8	6	3	62.5	37.5
hsa-mir-641	AAAGACAUAGGAUAGAGUCACCUC	P P P P P Y P Y P P P P Y P P P P Y Y P Y Y Y Y	10	5	5	4	62.5	37.5
hsa-mir-140	UACCACAGGGUAGAACCACGG	Y P Y Y P Y P P P P Y P P P P Y Y P Y P P	7	6	6	2	61.9048	38.0952
hsa-mir-376c	AACAUAGAGGAAAUUCCACGU	P P Y P Y P P P P P P P P Y Y Y Y P Y P Y	9	4	4	4	61.9048	38.0952
hsa-mir-486	CGGGGCAGCUCAGUACAGGAU	Y P P P P Y P P Y Y Y P P Y P Y P P P P Y	5	8	5	3	61.9048	38.0952
hsa-mir-510	AUUGAAACCUCUAAGAGUGGA	P Y Y P P P P Y Y Y Y Y P P P P P Y P P P	8	5	3	5	61.9048	38.0952
hsa-mir-569	AGUUAAUGAAUCCUGGAAAGU	P P Y Y P P Y P P P Y Y Y Y P P P P P P Y	8	5	2	6	61.9048	38.0952
hsa-mir-583	CAAAGAGGAAGGUCCCAUUAC	Y P P P P P P P P P P P Y Y Y Y P Y Y P Y	8	5	5	3	61.9048	38.0952
hsa-mir-610	UGAGCUAAAUGUGUGCUGGGA	Y P P P Y Y P P P Y P Y P Y P Y Y P P P P	5	8	2	6	61.9048	38.0952
hsa-mir-628	UCUAGUAAGAGUGGCAGUCGA	Y Y Y P P Y P P P P P Y P P Y P P Y Y P P	6	7	3	5	61.9048	38.0952
hsa-mir-650	AGGAGGCAGCGCUCUCAGGAC	P P P P P P Y P P Y P Y Y Y Y Y P P P P Y	5	8	6	2	61.9048	38.0952
hsa-mir-200c	UAAUACUGCCGGGUAAUGAUGGA	Y P P Y P Y Y P Y Y P P P Y P P Y P P Y P P P	7	7	3	6	60.8696	39.1304
hsa-mir-124-3	UAAGGCACGCGGUGAAUGCC	Y P P P P Y P Y P Y P P Y P P P Y P Y Y	5	7	5	3	60	40
hsa-mir-1915	CCCCAGGGCGACGCGGCGGG	Y Y Y Y P P P P Y P P Y P Y P P Y P P P	2	10	8	0	60	40
hsa-mir-608	AGGGGUGGUGUUGGGACAGCUCCGU	P P P P P Y P P Y P Y Y P P P P Y P P Y Y Y Y P Y	3	12	4	6	60	40
hsa-let-7a-1	UGAGGUAGUAGGUUGUAUAGUU	Y P P P P Y P P Y P P P Y Y P Y P Y P P Y Y	5	8	0	9	59.0909	40.9091
hsa-let-7b	UGAGGUAGUAGGUUGUGUGGUU	Y P P P P Y P P Y P P P Y Y P Y P Y P P Y Y	3	10	0	9	59.0909	40.9091
hsa-mir-1185-1	AUAUACAGGGGGAGACUCUUAU	P Y P Y P Y P P P P P P P P P Y Y Y Y Y P Y	7	6	3	6	59.0909	40.9091
hsa-mir-1185-2	AUAUACAGGGGGAGACUCUCAU	P Y P Y P Y P P P P P P P P P Y Y Y Y Y P Y	7	6	4	5	59.0909	40.9091
hsa-mir-125a	ACAGGUGAGGUUCUUGGGAGCC	P Y P P P Y P P P P Y Y Y Y Y P P P P P Y Y	4	9	4	5	59.0909	40.9091
hsa-mir-141	UAACACUGUCUGGUAAAGAUGG	Y P P Y P Y Y P Y Y Y P P Y P P P P P Y P P	7	6	3	6	59.0909	40.9091
hsa-mir-17	ACUGCAGUGAAGGCACUUGUAG	P Y Y P Y P P Y P P P P P Y P Y Y Y P Y P P	6	7	4	5	59.0909	40.9091
hsa-mir-1912	UACCCAGAGCAUGCAGUGUGAA	Y P Y Y Y P P P P Y P Y P Y P P Y P Y P P P	7	6	5	4	59.0909	40.9091
hsa-mir-203	GUGAAAUGUUUAGGACCACUAG	P Y P P P P Y P Y Y Y P P P P Y Y P Y Y P P	7	6	3	6	59.0909	40.9091
hsa-mir-22	AAGCUGCCAGUUGAAGAACUGU	P P P Y Y P Y Y P P Y Y P P P P P P Y Y P Y	7	6	4	5	59.0909	40.9091
hsa-mir-296	GAGGGUUGGGUGGAGGCUCUCC	P P P P P Y Y P P P Y P P P P P Y Y Y Y Y Y	2	11	4	5	59.0909	40.9091
hsa-mir-376b	AUCAUAGAGGAAAAUCCAUGUU	P Y Y P Y P P P P P P P P P Y Y Y P Y P Y Y	9	4	3	6	59.0909	40.9091
hsa-mir-452	CUCAUCUGCAAAGAAGUAAGUG	Y Y Y P Y Y Y P Y P P P P P P P Y P P P Y P	8	5	4	5	59.0909	40.9091
hsa-mir-494	UGAAACAUACACGGGAAACCUC	Y P P P P Y P Y P Y P Y P P P P P P Y Y Y Y	9	4	6	3	59.0909	40.9091
hsa-mir-502	AAUGCACCUGGGCAAGGAUUCA	P P Y P Y P Y Y Y P P P Y P P P P P Y Y Y P	7	6	5	4	59.0909	40.9091
hsa-mir-541	UGGUGGGCACAGAAUCUGGACU	Y P P Y P P P Y P Y P P P P Y Y Y P P P Y Y	5	8	4	5	59.0909	40.9091
hsa-mir-630	AGUAUUCUGUACCAGGGAAGGU	P P Y P Y Y Y Y P Y P Y Y P P P P P P P P Y	6	7	3	6	59.0909	40.9091
hsa-mir-887	GUGAACGGGCGCCAUCCCGAGG	P Y P P P Y P P P Y P Y Y P Y Y Y Y P P P P	4	9	7	2	59.0909	40.9091
hsa-mir-944	AAAUUAUUGUACAUCGGAUGAG	P P P Y Y P Y Y P Y P Y P Y Y P P P Y P P P	8	5	2	7	59.0909	40.9091
hsa-mir-1247	CCCCGGGAACGUCGAGACUGGAGC	Y Y Y Y P P P P P Y P Y Y P P P P Y Y P P P P Y	5	9	8	2	58.3333	41.6667
hsa-mir-1254	AGCCUGGAAGCUGGAGCCUGCAGU	P P Y Y Y P P P P P Y Y P P P P Y Y Y P Y P P Y	5	9	6	4	58.3333	41.6667
hsa-mir-573	CUGAAGUGAUGUGUAACUGAUCAG	Y Y P P P P Y P P Y P Y P Y P P Y Y P P Y Y P P	7	7	3	7	58.3333	41.6667
hsa-mir-1290	UGGAUUUUUGGAUCAGGGA	Y P P P Y Y Y Y Y P P P Y Y P P P P P	4	7	1	7	57.8947	42.1053
hsa-mir-1244	AAGUAGUUGGUUUGUAUGAGAUGGUU	P P P Y P P Y Y P P Y Y Y P Y P Y P P P P Y P P Y Y	6	9	0	11	57.6923	42.3077
hsa-mir-1245	AAGUGAUCUAAAGGCCUACAU	P P P Y P P Y Y Y P P P P P Y Y Y P Y P Y	8	4	4	5	57.1429	42.8571
hsa-mir-1257	AGUGAAUGAUGGGUUCUGACC	P P Y P P P Y P P Y P P P Y Y Y Y P P Y Y	5	7	3	6	57.1429	42.8571
hsa-mir-1286	UGCAGGACCAAGAUGAGCCCU	Y P Y P P P P Y Y P P P P Y P P P Y Y Y Y	6	6	6	3	57.1429	42.8571
hsa-mir-1295	UUAGGCCGCAGAUCUGGGUGA	Y Y P P P Y Y P Y P P P Y Y Y P P P Y P P	4	8	4	5	57.1429	42.8571
hsa-mir-143	UGAGAUGAAGCACUGUAGCUC	Y P P P P Y P P P P Y P Y Y P Y P P Y Y Y	6	6	4	5	57.1429	42.8571
hsa-mir-152	UCAGUGCAUGACAGAACUUGG	Y Y P P Y P Y P Y P P Y P P P P Y Y Y P P	6	6	4	5	57.1429	42.8571
hsa-mir-181d	CCACCGGGGGAUGAAUGUCAC	Y Y P Y Y P P P P P P Y P P P Y P Y Y P Y	5	7	6	3	57.1429	42.8571
hsa-mir-205	GAUUUCAGUGGAGUGAAGUUC	P P Y Y Y Y P P Y P P P P Y P P P P Y Y Y	5	7	2	7	57.1429	42.8571
hsa-mir-410	AAUAUAACACAGAUGGCCUGU	P P Y P Y P P Y P Y P P P Y P P Y Y Y P Y	8	4	4	5	57.1429	42.8571
hsa-mir-424	CAAAACGUGAGGCGCUGCUAU	Y P P P P Y P Y P P P P Y P Y Y P Y Y P Y	6	6	5	4	57.1429	42.8571
hsa-mir-555	AGGGUAAGCUGAACCUCUGAU	P P P P Y P P P Y Y P P P Y Y Y Y Y P P Y	6	6	4	5	57.1429	42.8571
hsa-mir-571	UGAGUUGGCCAUCUGAGUGAG	Y P P P Y Y P P Y Y P Y Y Y P P P Y P P P	4	8	3	6	57.1429	42.8571
hsa-mir-577	UAGAUAAAAUAUUGGUACCUG	Y P P P Y P P P P Y P Y Y P P Y P Y Y Y P	8	4	2	7	57.1429	42.8571
hsa-mir-588	UUGGCCACAAUGGGUUAGAAC	Y Y P P Y Y P Y P P Y P P P Y Y P P P P Y	6	6	4	5	57.1429	42.8571
hsa-mir-622	ACAGUCUGCUGAGGUUGGAGC	P Y P P Y Y Y P Y Y P P P P Y Y P P P P Y	4	8	4	5	57.1429	42.8571
hsa-mir-652	AAUGGCGCCACUAGGGUUGUG	P P Y P P Y P Y Y P Y Y P P P P Y Y P Y P	4	8	4	5	57.1429	42.8571
hsa-mir-875	CCUGGAAACACUGAGGUUGUG	Y Y Y P P P P P Y P Y Y P P P P Y Y P Y P	5	7	4	5	57.1429	42.8571
hsa-mir-890	UACUUGGAAAGGCAUCAGUUG	Y P Y Y Y P P P P P P P Y P Y Y P P Y Y P	6	6	3	6	57.1429	42.8571
hsa-mir-107	AGCAGCAUUGUACAGGGCUAUCA	P P Y P P Y P Y Y P Y P Y P P P P Y Y P Y Y P	7	6	5	5	56.5217	43.4783
hsa-mir-128-1	CGGGGCCGUAGCACUGUCUGAGA	Y P P P P Y Y P Y P P Y P Y Y P Y Y Y P P P P	4	9	6	4	56.5217	43.4783
hsa-mir-139	UGGAGACGCGGCCCUGUUGGAGU	Y P P P P P Y P Y P P Y Y Y Y P Y Y P P P P Y	3	10	5	5	56.5217	43.4783
hsa-mir-19a	UGUGCAAAUCUAUGCAAAACUGA	Y P Y P Y P P P Y Y Y P Y P Y P P P P Y Y P P	9	4	4	6	56.5217	43.4783
hsa-mir-217	UACUGCAUCAGGAACUGAUUGGA	Y P Y Y P Y P Y Y P P P P P Y Y P P Y Y P P P	7	6	4	6	56.5217	43.4783
hsa-mir-224	AAAAUGGUGCCCUAGUGACUACA	P P P P Y P P Y P Y Y Y Y P P Y P P Y Y P Y P	8	5	5	5	56.5217	43.4783
hsa-mir-301a	CAGUGCAAUAGUAUUGUCAAAGC	Y P P Y P Y P P Y P P Y P Y Y P Y Y P P P P Y	8	5	4	6	56.5217	43.4783
hsa-mir-301b	CAGUGCAAUGAUAUUGUCAAAGC	Y P P Y P Y P P Y P P Y P Y Y P Y Y P P P P Y	8	5	4	6	56.5217	43.4783
hsa-mir-339	UGAGCGCCUCGACGACAGAGCCG	Y P P P Y P Y Y Y Y P P Y P P Y P P P P Y Y P	5	8	8	2	56.5217	43.4783
hsa-mir-372	AAAGUGCUGCGACAUUUGAGCGU	P P P P Y P Y Y P Y P P Y P Y Y Y P P P Y P Y	6	7	4	6	56.5217	43.4783
hsa-mir-421	AUCAACAGACAUUAAUUGGGCGC	P Y Y P P Y P P P Y P Y Y P P Y Y P P P Y P Y	8	5	5	5	56.5217	43.4783
hsa-mir-492	AGGACCUGCGGGACAAGAUUCUU	P P P P Y Y Y P Y P P P P Y P P P P Y Y Y Y Y	6	7	5	5	56.5217	43.4783
hsa-mir-602	GACACGGGCGACAGCUGCGGCCC	P P Y P Y P P P Y P P Y P P Y Y P Y P P Y Y Y	4	9	9	1	56.5217	43.4783
hsa-mir-92a-1	AGGUUGGGAUCGGUUGCAAUGCU	P P P Y Y P P P P Y Y P P Y Y P Y P P Y P Y Y	4	9	3	7	56.5217	43.4783
hsa-mir-1208	UCACUGUUCAGACAGGCGGA	Y Y P Y Y P Y Y Y P P P Y P P P Y P P P	5	6	5	4	55	45
hsa-mir-1231	GUGUCUGGGCGGACAGCUGC	P Y P Y Y Y P P P Y P P P Y P P Y Y P Y	2	9	5	4	55	45
hsa-mir-144	UACAGUAUAGAUGAUGUACU	Y P Y P P Y P Y P P P Y P P Y P Y P Y Y	7	4	2	7	55	45
hsa-mir-371	GGUAUCCGUUUGGGGAUGGU	P P Y P Y Y Y P Y Y Y P P P P P Y P P Y	2	9	2	7	55	45
hsa-mir-568	AUGUAUAAAUGUAUACACAC	P Y P Y P Y P P P Y P Y P Y P Y P Y P Y	9	2	3	6	55	45
hsa-mir-665	ACCAGGAGGCUGAGGCCCCU	P Y Y P P P P P P Y Y P P P P Y Y Y Y Y	4	7	7	2	55	45
hsa-mir-760	CGGCUCUGGGUCUGUGGGGA	Y P P Y Y Y Y P P P Y Y Y P Y P P P P P	1	10	4	5	55	45
hsa-let-7g	UGAGGUAGUAGUUUGUACAGUU	Y P P P P Y P P Y P P Y Y Y P Y P Y P P Y Y	5	7	1	9	54.5455	45.4545
hsa-mir-125b-1	ACGGGUUAGGCUCUUGGGAGCU	P Y P P P Y Y P P P Y Y Y Y Y P P P P P Y Y	3	9	4	6	54.5455	45.4545
hsa-mir-126	UCGUACCGUGAGUAAUAAUGCG	Y Y P Y P Y Y P Y P P P Y P P Y P P Y P Y P	6	6	4	6	54.5455	45.4545
hsa-mir-1265	CAGGAUGUGGUCAAGUGUUGUU	Y P P P P Y P Y P P Y Y P P P Y P Y Y P Y Y	4	8	2	8	54.5455	45.4545
hsa-mir-1293	UGGGUGGUCUGGAGAUUUGUGC	Y P P P Y P P Y Y Y P P P P P Y Y Y P Y P Y	2	10	2	8	54.5455	45.4545
hsa-mir-1299	UUCUGGAAUUCUGUGUGAGGGA	Y Y Y Y P P P P Y Y Y Y P Y P Y P P P P P P	4	8	2	8	54.5455	45.4545
hsa-mir-1305	UUUUCAACUCUAAUGGGAGAGA	Y Y Y Y Y P P Y Y Y Y P P Y P P P P P P P P	7	5	3	7	54.5455	45.4545
hsa-mir-1471	GCCCGCGUGUGGAGCCAGGUGU	P Y Y Y P Y P Y P Y P P P P Y Y P P P Y P Y	2	10	6	4	54.5455	45.4545
hsa-mir-181c	AACCAUCGACCGUUGAGUGGAC	P P Y Y P Y Y P P Y Y P Y Y P P P Y P P P Y	6	6	6	4	54.5455	45.4545
hsa-mir-186	GCCCAAAGGUGAAUUUUUUGGG	P Y Y Y P P P P P Y P P P Y Y Y Y Y Y P P P	5	7	3	7	54.5455	45.4545
hsa-mir-1909	CGCAGGGGCCGGGUGCUCACCG	Y P Y P P P P P Y Y P P P Y P Y Y Y P Y Y P	2	10	8	2	54.5455	45.4545
hsa-mir-1972	UCAGGCCAGGCACAGUGGCUCA	Y Y P P P Y Y P P P Y P Y P P Y P P Y Y Y P	5	7	7	3	54.5455	45.4545
hsa-mir-200b	UAAUACUGCCUGGUAAUGAUGA	Y P P Y P Y Y P Y Y Y P P Y P P Y P P Y P P	7	5	3	7	54.5455	45.4545
hsa-mir-20a	ACUGCAUUAUGAGCACUUAAAG	P Y Y P Y P Y Y P Y P P P Y P Y Y Y P P P P	8	4	4	6	54.5455	45.4545
hsa-mir-210	CUGUGCGUGUGACAGCGGCUGA	Y Y P Y P Y P Y P Y P P Y P P Y P P Y Y P P	3	9	5	5	54.5455	45.4545
hsa-mir-24-2	UGCCUACUGAGCUGAAACACAG	Y P Y Y Y P Y Y P P P Y Y P P P P Y P Y P P	7	5	6	4	54.5455	45.4545
hsa-mir-299	UAUGUGGGAUGGUAAACCGCUU	Y P Y P Y P P P P Y P P Y P P P Y Y P Y Y Y	5	7	3	7	54.5455	45.4545
hsa-mir-34c	AAUCACUAACCACACGGCCAGG	P P Y Y P Y Y P P Y Y P Y P Y P P Y Y P P P	8	4	8	2	54.5455	45.4545
hsa-mir-367	AAUUGCACUUUAGCAAUGGUGA	P P Y Y P Y P Y Y Y Y P P Y P P Y P P Y P P	7	5	3	7	54.5455	45.4545
hsa-mir-370	GCCUGCUGGGGUGGAACCUGGU	P Y Y Y P Y Y P P P P Y P P P P Y Y Y P P Y	2	10	5	5	54.5455	45.4545
hsa-mir-487a	AAUCAUACAGGGACAUCCAGUU	P P Y Y P Y P Y P P P P P Y P Y Y Y P P Y Y	8	4	5	5	54.5455	45.4545
hsa-mir-489	GUGACAUCACAUAUACGGCAGC	P Y P P Y P Y Y P Y P Y P Y P Y P P Y P P Y	7	5	6	4	54.5455	45.4545
hsa-mir-493	UGAAGGUCUACUGUGUGCCAGG	Y P P P P P Y Y Y P Y Y P Y P Y P Y Y P P P	4	8	4	6	54.5455	45.4545
hsa-mir-497	CAAACCACACUGUGGUGUUAGA	Y P P P Y Y P Y P Y Y P Y P P Y P Y Y P P P	7	5	5	5	54.5455	45.4545
hsa-mir-501	AAUGCACCCGGGCAAGGAUUCU	P P Y P Y P Y Y Y P P P Y P P P P P Y Y Y Y	6	6	6	4	54.5455	45.4545
hsa-mir-509-3	UACUGCAGACGUGGCAAUCAUG	Y P Y Y P Y P P P Y P Y P P Y P P Y Y P Y P	6	6	5	5	54.5455	45.4545
hsa-mir-513b	AAAUGUCACCUUUUUGAGAGGA	P P P Y P Y Y P Y Y Y Y Y Y Y P P P P P P P	7	5	3	7	54.5455	45.4545
hsa-mir-519c	AAAGUGCAUCUUUUUAGAGGAU	P P P P Y P Y P Y Y Y Y Y Y Y P P P P P P Y	7	5	2	8	54.5455	45.4545
hsa-mir-548e	AAAAACUGAGACUACUUUUGCA	P P P P P Y Y P P P P Y Y P Y Y Y Y Y P Y P	9	3	4	6	54.5455	45.4545
hsa-mir-548n	CAAAAGUAAUUGUGGAUUUUGU	Y P P P P P Y P P Y Y P Y P P P Y Y Y Y P Y	7	5	1	9	54.5455	45.4545
hsa-mir-561	CAAAGUUUAAGAUCCUUGAAGU	Y P P P P Y Y Y P P P P Y Y Y Y Y P P P P Y	8	4	3	7	54.5455	45.4545
hsa-mir-582	UAACUGGUUGAACAACUGAACC	Y P P Y Y P P Y Y P P P Y P P Y Y P P P Y Y	8	4	5	5	54.5455	45.4545
hsa-mir-663b	GGUGGCCCGGCCGUGCCUGAGG	P P Y P P Y Y Y P P Y Y P Y P Y Y Y P P P P	1	11	7	3	54.5455	45.4545
hsa-mir-876	UGGUGGUUUACAAAGUAAUUCA	Y P P Y P P Y Y Y P Y P P P P Y P P Y Y Y P	7	5	2	8	54.5455	45.4545
hsa-mir-891a	AGUGGCACAUGUUUGUUGUGAG	P P Y P P Y P Y P Y P Y Y Y P Y Y P Y P P P	4	8	2	8	54.5455	45.4545
hsa-mir-92a-2	GGGUGGGGAUUUGUUGCAUUAC	P P P Y P P P P P Y Y Y P Y Y P Y P Y Y P Y	3	9	2	8	54.5455	45.4545
hsa-mir-96	AAUCAUGUGCAGUGCCAAUAUG	P P Y Y P Y P Y P Y P P Y P Y Y P P Y P Y P	7	5	4	6	54.5455	45.4545
hsa-mir-1291	UGGCCCUGACUGAAGACCAGCAGU	Y P P Y Y Y Y P P Y Y P P P P P Y Y P P Y P P Y	6	7	7	4	54.1667	45.8333
hsa-mir-589	UCAGAACAAAUGCCGGUUCCCAGA	Y Y P P P P Y P P P Y P Y Y P P Y Y Y Y Y P P P	8	5	7	4	54.1667	45.8333
hsa-mir-1297	UUCAAGUAAUUCAGGUG	Y Y Y P P P Y P P Y Y Y P P P Y P	5	4	2	6	52.9412	47.0588
hsa-mir-1261	AUGGAUAAGGCUUUGGCUU	P Y P P P Y P P P P Y Y Y Y P P Y Y Y	4	6	2	7	52.6316	47.3684
hsa-mir-1322	GAUGAUGCUGCUGAUGCUG	P P Y P P Y P Y Y P Y Y P P Y P Y Y P	3	7	3	6	52.6316	47.3684
hsa-mir-383	ACAGCACUGCCUGGUCAGA	P Y P P Y P Y Y P Y Y Y P P Y Y P P P	5	5	6	3	52.6316	47.3684
hsa-mir-558	UGAGCUGCUGUACCAAAAU	Y P P P Y Y P Y Y P Y P Y Y P P P P Y	6	4	4	5	52.6316	47.3684
hsa-mir-646	AAGCAGCUGCCUCUGAGGC	P P P Y P P Y Y P Y Y Y Y Y P P P P Y	4	6	6	3	52.6316	47.3684
hsa-mir-1203	CCCGGAGCCAGGAUGCAGCUC	Y Y Y P P P P Y Y P P P P Y P Y P P Y Y Y	4	7	8	2	52.381	47.619
hsa-mir-1288	UGGACUGCCCUGAUCUGGAGA	Y P P P Y Y P Y Y Y Y P P Y Y Y P P P P P	4	7	5	5	52.381	47.619
hsa-mir-1298	CAUCUGGGCAACUGACUGAAC	Y P Y Y Y P P P Y P P Y Y P P Y Y P P P Y	6	5	6	4	52.381	47.619
hsa-mir-151	CUAGACUGAAGCUCCUUGAGG	Y Y P P P Y Y P P P P Y Y Y Y Y Y P P P P	5	6	5	5	52.381	47.619
hsa-mir-21	CAACACCAGUCGAUGGGCUGU	Y P P Y P Y Y P P Y Y P P Y P P P Y Y P Y	5	6	6	4	52.381	47.619
hsa-mir-297	AUGUAUGUGUGCAUGUGCAUG	P Y P Y P Y P Y P Y P Y P Y P Y P Y P Y P	4	7	2	8	52.381	47.619
hsa-mir-455	GCAGUCCAUGGGCAUAUACAC	P Y P P Y Y Y P Y P P P Y P Y P Y P Y P Y	6	5	6	4	52.381	47.619
hsa-mir-506	UAAGGCACCCUUCUGAGUAGA	Y P P P P Y P Y Y Y Y Y Y Y P P P Y P P P	6	5	5	5	52.381	47.619
hsa-mir-518f	GAAAGCGCUUCUCUUUAGAGG	P P P P P Y P Y Y Y Y Y Y Y Y Y P P P P P	5	6	4	6	52.381	47.619
hsa-mir-520b	AAAGUGCUUCCUUUUAGAGGG	P P P P Y P Y Y Y Y Y Y Y Y Y P P P P P P	5	6	3	7	52.381	47.619
hsa-mir-549	UGACAACUAUGGAUGAGCUCU	Y P P Y P P Y Y P Y P P P Y P P P Y Y Y Y	6	5	4	6	52.381	47.619
hsa-mir-553	AAAACGGUGAGAUUUUGUUUU	P P P P Y P P Y P P P P Y Y Y Y P Y Y Y Y	6	5	1	9	52.381	47.619
hsa-mir-595	GAAGUGUGCCGUGGUGUGUCU	P P P P Y P Y P Y Y P Y P P Y P Y P Y Y Y	2	9	3	7	52.381	47.619
hsa-mir-137	UUAUUGCUUAAGAAUACGCGUAG	Y Y P Y Y P Y Y Y P P P P P Y P Y P Y P Y P P	7	5	3	8	52.1739	47.8261
hsa-mir-325	CCUAGUAGGUGUCCAGUAAGUGU	Y Y Y P P Y P P P Y P Y Y Y P P Y P P P Y P Y	5	7	4	7	52.1739	47.8261
hsa-mir-373	GAAGUGCUUCGAUUUUGGGGUGU	P P P P Y P Y Y Y Y P P Y Y Y Y P P P P Y P Y	3	9	2	9	52.1739	47.8261
hsa-mir-454	UAGUGCAAUAUUGCUUAUAGGGU	Y P P Y P Y P P Y P Y Y P Y Y Y P Y P P P P Y	6	6	2	9	52.1739	47.8261
hsa-mir-508	UGAUUGUAGCCUUUUGGAGUAGA	Y P P Y Y P Y P P Y Y Y Y Y Y P P P P Y P P P	5	7	2	9	52.1739	47.8261
hsa-mir-523	GAACGCGCUUCCCUAUAGAGGGU	P P P Y P Y P Y Y Y Y Y Y Y P Y P P P P P P Y	5	7	6	5	52.1739	47.8261
hsa-mir-567	AGUAUGUUCUUCCAGGACAGAAC	P P Y P Y P Y Y Y Y Y Y Y P P P P Y P P P P Y	7	5	5	6	52.1739	47.8261
hsa-mir-611	GCGAGGACCCCUCGGGGUCUGAC	P Y P P P P P Y Y Y Y Y Y P P P P Y Y Y P P Y	3	9	8	3	52.1739	47.8261
hsa-mir-633	CUAAUAGUAUCUACCACAAUAAA	Y Y P P Y P P Y P Y Y Y P Y Y P Y P P Y P P P	11	1	5	6	52.1739	47.8261
hsa-mir-635	ACUUGGGCACUGAAACAAUGUCC	P Y Y Y P P P Y P Y Y P P P P Y P P Y P Y Y Y	7	5	6	5	52.1739	47.8261
hsa-mir-1273	GGGCGACAAAGCAAGACUCUUUCUU	P P P Y P P Y P P P P Y P P P P Y Y Y Y Y Y Y Y Y	7	6	6	6	52	48
hsa-mir-100	AACCCGUAGAUCCGAACUUGUG	P P Y Y Y P Y P P P Y Y Y P P P Y Y Y P Y P	6	5	6	5	50	50
hsa-mir-122	AACGCCAUUAUCACACUAAAUA	P P Y P Y Y P Y Y P Y Y P Y P Y Y P P P Y P	10	1	6	5	50	50
hsa-mir-125b-2	UCACAAGUCAGGCUCUUGGGAC	Y Y P Y P P P Y Y P P P Y Y Y Y Y P P P P Y	5	6	6	5	50	50
hsa-mir-1263	AUGGUACCCUGGCAUACUGAGU	P Y P P Y P Y Y Y Y P P Y P Y P Y Y P P P Y	5	6	5	6	50	50
hsa-mir-1269	CUGGACUGAGCCGUGCUACUGG	Y Y P P P Y Y P P P Y Y P Y P Y Y P Y Y P P	3	8	6	5	50	50
hsa-mir-1271	AGUGCCUGCUAUGUGCCAGGCA	P P Y P Y Y Y P Y Y P Y P Y P Y Y P P P Y P	4	7	6	5	50	50
hsa-mir-1287	CUCUAGCCACAGAUGCAGUGAU	Y Y Y Y P P Y Y P Y P P P Y P Y P P Y P P Y	6	5	6	5	50	50
hsa-mir-129-1	AAGCCCUUACCCCAAAAAGUAU	P P P Y Y Y Y Y P Y Y Y Y P P P P P P Y P Y	9	2	7	4	50	50
hsa-mir-129-2	AAGCCCUUACCCCAAAAAGCAU	P P P Y Y Y Y Y P Y Y Y Y P P P P P P Y P Y	9	2	8	3	50	50
hsa-mir-1296	GAGUGGGGCUUCGACCCUAACC	P P P Y P P P P Y Y Y Y P P Y Y Y Y P P Y Y	4	7	7	4	50	50
hsa-mir-1306	ACGUUGGCUCUGGUGGUG	P Y P Y Y P P Y Y Y Y P P Y P P Y P	1	8	3	6	50	50
hsa-mir-1307	ACUCGGCGUGGCGUCGGUCGUG	P Y Y Y P P Y P Y P P Y P Y Y P P Y Y P Y P	1	10	6	5	50	50
hsa-mir-132	UAACAGUCUACAGCCAUGGUCG	Y P P Y P P Y Y Y P Y P P Y Y P Y P P Y Y P	6	5	6	5	50	50
hsa-mir-1323	UCAAAACUGAGGGGCAUUUUCU	Y Y P P P P Y Y P P P P P P Y P Y Y Y Y Y Y	6	5	4	7	50	50
hsa-mir-1469	CUCGGCGCGGGGCGCGGGCUCC	Y Y Y P P Y P Y P P P P Y P Y P P P Y Y Y Y	0	11	9	2	50	50
hsa-mir-147b	GUGUGCGGAAAUGCUUCUGCUA	P Y P Y P Y P P P P P Y P Y Y Y Y Y P Y Y P	4	7	4	7	50	50
hsa-mir-1537	AAAACCGUCUAGUUACAGUUGU	P P P P Y Y P Y Y Y P P Y Y P Y P P Y Y P Y	7	4	4	7	50	50
hsa-mir-181b-2	CUCACUGAUCAAUGAAUGCA	Y Y Y P Y Y P P Y Y P P Y P P P Y P Y P	7	3	5	5	50	50
hsa-mir-193a	AACUGGCCUACAAAGUCCCAGU	P P Y Y P P Y Y Y P Y P P P P Y Y Y Y P P Y	7	4	7	4	50	50
hsa-mir-199b	ACAGUAGUCUGCACAUUGGUUA	P Y P P Y P P Y Y Y P Y P Y P Y Y P P Y Y P	6	5	4	7	50	50
hsa-mir-200a	UAACACUGUCUGGUAACGAUGU	Y P P Y P Y Y P Y Y Y P P Y P P Y P P Y P Y	6	5	4	7	50	50
hsa-mir-2052	UGUUUUGAUAACAGUAAUGU	Y P Y Y Y Y P P Y P P Y P P Y P P Y P Y	6	4	1	9	50	50
hsa-mir-20b	ACUGUAGUAUGGGCACUUCCAG	P Y Y P Y P P Y P Y P P P Y P Y Y Y Y Y P P	5	6	5	6	50	50
hsa-mir-218-1	AUGGUUCCGUCAAGCACCAUGG	P Y P P Y Y Y Y P Y Y P P P Y P Y Y P Y P P	5	6	6	5	50	50
hsa-mir-28	CACUAGAUUGUGAGCUCCUGGA	Y P Y Y P P P Y Y P Y P P P Y Y Y Y Y P P P	5	6	5	6	50	50
hsa-mir-29a	UAGCACCAUCUGAAAUCGGUUA	Y P P Y P Y Y P Y Y Y P P P P Y Y P P Y Y P	7	4	5	6	50	50
hsa-mir-29b-1	GCUGGUUUCAUAUGGUGGUUUAGA	P Y Y P P Y Y Y Y P Y P Y P P Y P P Y Y Y P P P	4	8	2	10	50	50
hsa-mir-29c	UAGCACCAUUUGAAAUCGGUUA	Y P P Y P Y Y P Y Y Y P P P P Y Y P P Y Y P	7	4	4	7	50	50
hsa-mir-30b	CUGGGAGGUGGAUGUUUACUUC	Y Y P P P P P P Y P P P Y P Y Y Y P Y Y Y Y	3	8	3	8	50	50
hsa-mir-30c-1	CUGGGAGAGGGUUGUUUACUCC	Y Y P P P P P P P P P Y Y P Y Y Y P Y Y Y Y	3	8	4	7	50	50
hsa-mir-30c-2	CUGGGAGAAGGCUGUUUACUCU	Y Y P P P P P P P P P Y Y P Y Y Y P Y Y Y Y	4	7	4	7	50	50
hsa-mir-362	AACACACCUAUUCAAGGAUUCA	P P Y P Y P Y Y Y P Y Y Y P P P P P Y Y Y P	9	2	6	5	50	50
hsa-mir-377	AUCACACAAAGGCAACUUUUGU	P Y Y P Y P Y P P P P P Y P P Y Y Y Y Y P Y	8	3	5	6	50	50
hsa-mir-381	UAUACAAGGGCAAGCUCUCUGU	Y P Y P Y P P P P P Y P P P Y Y Y Y Y Y P Y	6	5	5	6	50	50
hsa-mir-429	UAAUACUGUCUGGUAAAACCGU	Y P P Y P Y Y P Y Y Y P P Y P P P P Y Y P Y	7	4	4	7	50	50
hsa-mir-449a	UGGCAGUGUAUUGUUAGCUGGU	Y P P Y P P Y P Y P Y Y P Y Y P P Y Y P P Y	3	8	2	9	50	50
hsa-mir-450a-1	AUUGGGAACAUUUUGCAUGUAU	P Y Y P P P P P Y P Y Y Y Y P Y P Y P Y P Y	6	5	2	9	50	50
hsa-mir-490	CAACCUGGAGGACUCCAUGCUG	Y P P Y Y Y P P P P P P Y Y Y Y P Y P Y Y P	5	6	7	4	50	50
hsa-mir-495	AAACAAACAUGGUGCACUUCUU	P P P Y P P P Y P Y P P Y P Y P Y Y Y Y Y Y	8	3	5	6	50	50
hsa-mir-500	UCAGGACACUUCUGAACUUGGA	Y Y P P P P Y P Y Y Y Y Y P P P Y Y Y P P P	6	5	5	6	50	50
hsa-mir-519b	AAAGUGCAUCCUUUUAGAGGUU	P P P P Y P Y P Y Y Y Y Y Y Y P P P P P Y Y	6	5	3	8	50	50
hsa-mir-520c	AAAGUGCUUCCUUUUAGAGGGU	P P P P Y P Y Y Y Y Y Y Y Y Y P P P P P P Y	5	6	3	8	50	50
hsa-mir-522	AAAAUGGUUCCCUUUAGAGUGU	P P P P Y P P Y Y Y Y Y Y Y Y P P P P Y P Y	6	5	3	8	50	50
hsa-mir-525	GAAGGCGCUUCCCUUUAGAGCG	P P P P P Y P Y Y Y Y Y Y Y Y Y P P P P Y P	4	7	6	5	50	50
hsa-mir-526b	GAAAGUGCUUCCUUUUAGAGGC	P P P P P Y P Y Y Y Y Y Y Y Y Y P P P P P Y	5	6	4	7	50	50
hsa-mir-527	CUGCAAAGGGAAGCCCUUUC	Y Y P Y P P P P P P P P P Y Y Y Y Y Y Y	5	5	6	4	50	50
hsa-mir-548f-5	UGCAAAAGUAAUCACAGUUUUU	Y P Y P P P P P Y P P Y Y P Y P P Y Y Y Y Y	8	3	3	8	50	50
hsa-mir-548k	AAAAGUACUUGCGGAUUUUGCU	P P P P P Y P Y Y Y P Y P P P Y Y Y Y P Y Y	6	5	3	8	50	50
hsa-mir-548l	AAAAGUAUUUGCGGGUUUUGUC	P P P P P Y P Y Y Y P Y P P P Y Y Y Y P Y Y	5	6	2	9	50	50
hsa-mir-548p	UAGCAAAAACUGCAGUUACUUU	Y P P Y P P P P P Y Y P Y P P Y Y P Y Y Y Y	8	3	4	7	50	50
hsa-mir-562	AAAGUAGCUGUACCAUUUGC	P P P P Y P P Y Y P Y P Y Y P Y Y Y P Y	6	4	4	6	50	50
hsa-mir-570	CGAAAACAGCAAUUACCUUUGC	Y P P P P P Y P P Y P P Y Y P Y Y Y Y Y P Y	8	3	6	5	50	50
hsa-mir-592	UUGUGUCAAUAUGCGAUGAUGU	Y Y P Y P Y Y P P Y P Y P Y P P Y P P Y P Y	5	6	2	9	50	50
hsa-mir-617	AGACUUCCCAUUUGAAGGUGGC	P P P Y Y Y Y Y Y P Y Y Y P P P P P Y P P Y	5	6	5	6	50	50
hsa-mir-643	ACUUGUAUGCUAGCUCAGGUAG	P Y Y Y P Y P Y P Y Y P P Y Y Y P P P Y P P	5	6	4	7	50	50
hsa-mir-649	AAACCUGUGUUGUUCAAGAGUC	P P P Y Y Y P Y P Y Y P Y Y Y P P P P P Y Y	6	5	4	7	50	50
hsa-mir-659	CUUGGUUCAGGGAGGGUCCCCA	Y Y Y P P Y Y Y P P P P P P P P Y Y Y Y Y P	3	8	6	5	50	50
hsa-mir-7-1	CAACAAAUCACAGUCUGCCAUA	Y P P Y P P P Y Y P Y P P Y Y Y P Y Y P Y P	9	2	7	4	50	50
hsa-mir-708	CAACUAGACUGUGAGCUUCUAG	Y P P Y Y P P P Y Y P Y P P P Y Y Y Y Y P P	6	5	5	6	50	50
hsa-mir-874	CUGCCCUGGCCCGAGGGACCGA	Y Y P Y Y Y Y P P Y Y Y P P P P P P Y Y P P	3	8	9	2	50	50
hsa-mir-888	GACUGACACCUCUUUGGGUGAA	P P Y Y P P Y P Y Y Y Y Y Y Y P P P Y P P P	5	6	5	6	50	50
hsa-mir-934	UGUCUACUACUGGAGACACUGG	Y P Y Y Y P Y Y P Y Y P P P P P Y P Y Y P P	5	6	5	6	50	50
hsa-mir-938	UGCCCUUAAAGGUGAACCCAGU	Y P Y Y Y Y Y P P P P P Y P P P Y Y Y P P Y	6	5	6	5	50	50
hsa-mir-95	UUCAACGGGUAUUUAUUGAGCA	Y Y Y P P Y P P P Y P Y Y Y P Y Y P P P Y P	6	5	3	8	50	50
hsa-mir-10b	UACCCUGUAGAACCGAAUUUGUG	Y P Y Y Y Y P Y P P P P Y Y P P P Y Y Y P Y P	6	5	5	7	47.8261	52.1739
hsa-mir-503	GGGGUAUUGUUUCCGCUGCCAGG	P P P P Y P Y Y P Y Y Y Y Y P Y Y P Y Y P P P	2	9	5	7	47.8261	52.1739
hsa-mir-513c	UAAAUUUCACCUUUCUGAGAAGA	Y P P P Y Y Y Y P Y Y Y Y Y Y Y P P P P P P P	8	3	4	8	47.8261	52.1739
hsa-mir-548h-3	CAAAAACCGCAAUUACUUUUGCA	Y P P P P P Y Y P Y P P Y Y P Y Y Y Y Y P Y P	9	2	6	6	47.8261	52.1739
hsa-mir-600	ACUUACAGACAAGAGCCUUGCUC	P Y Y Y P Y P P P Y P P P P P Y Y Y Y P Y Y Y	7	4	7	5	47.8261	52.1739
hsa-mir-614	GAACGCCUGUUCUUGCCAGGUGG	P P P Y P Y Y Y P Y Y Y Y Y P Y Y P P P Y P P	3	8	6	6	47.8261	52.1739
hsa-mir-623	AUCCCUUGCAGGGGCUGUUGGGU	P Y Y Y Y Y Y P Y P P P P P Y Y P Y Y P P P Y	2	9	5	7	47.8261	52.1739
hsa-mir-639	AUCGCUGCGGUUGCGAGCGCUGU	P Y Y P Y Y P Y P P Y Y P Y P P P Y P Y Y P Y	2	9	6	6	47.8261	52.1739
hsa-mir-770	UCCAGUACCACGUGUCAGGGCCA	Y Y Y P P Y P Y Y P Y P Y P Y Y P P P P Y Y P	5	6	8	4	47.8261	52.1739
hsa-mir-802	CAGUAACAAAGAUUCAUCCUUGU	Y P P Y P P Y P P P P P Y Y Y P Y Y Y Y Y P Y	8	3	5	7	47.8261	52.1739
hsa-mir-1206	UGUUCAUGUAGAUGUUUAAGC	Y P Y Y Y P Y P Y P P P Y P Y Y Y P P P Y	5	5	2	9	47.619	52.381
hsa-mir-190b	UGAUAUGUUUGAUAUUGGGUU	Y P P Y P Y P Y Y Y P P Y P Y Y P P P Y Y	4	6	0	11	47.619	52.381
hsa-mir-222	AGCUACAUCUGGCUACUGGGU	P P Y Y P Y P Y Y Y P P Y Y P Y Y P P P Y	4	6	5	6	47.619	52.381
hsa-mir-23b	AUCACAUUGCCAGGGAUUACC	P Y Y P Y P Y Y P Y Y P P P P P Y Y P Y Y	6	4	6	5	47.619	52.381
hsa-mir-369	AAUAAUACAUGGUUGAUCUUU	P P Y P P Y P Y P Y P P Y Y P P Y Y Y Y Y	7	3	2	9	47.619	52.381
hsa-mir-382	AAUCAUUCACGGACAACACUU	P P Y Y P Y Y Y P Y P P P Y P P Y P Y Y Y	8	2	6	5	47.619	52.381
hsa-mir-518e	AAAGCGCUUCCCUUCAGAGUG	P P P P Y P Y Y Y Y Y Y Y Y Y P P P P Y P	5	5	6	5	47.619	52.381
hsa-mir-520e	AAAGUGCUUCCUUUUUGAGGG	P P P P Y P Y Y Y Y Y Y Y Y Y Y P P P P P	4	6	3	8	47.619	52.381
hsa-mir-524	GAAGGCGCUUCCCUUUGGAGU	P P P P P Y P Y Y Y Y Y Y Y Y Y P P P P Y	3	7	5	6	47.619	52.381
hsa-mir-548m	CAAAGGUAUUUGUGGUUUUUG	Y P P P P P Y P Y Y Y P Y P P Y Y Y Y Y P	4	6	1	10	47.619	52.381
hsa-mir-587	UUUCCAUAGGUGAUGAGUCAC	Y Y Y Y Y P Y P P P Y P P Y P P P Y Y P Y	5	5	4	7	47.619	52.381
hsa-mir-590	UAAUUUUAUGUAUAAGCUAGU	Y P P Y Y Y Y P Y P Y P Y P P P Y Y P P Y	7	3	1	10	47.619	52.381
hsa-mir-607	GUUCAAAUCCAGAUCUAUAAC	P Y Y Y P P P Y Y Y P P P Y Y Y P Y P P Y	8	2	5	6	47.619	52.381
hsa-mir-621	GGCUAGCAACAGCGCUUACCU	P P Y Y P P Y P P Y P P Y P Y Y Y P Y Y Y	5	5	7	4	47.619	52.381
hsa-mir-624	CACAAGGUAUUGGUAUUACCU	Y P Y P P P P Y P Y Y P P Y P Y Y P Y Y Y	6	4	4	7	47.619	52.381
hsa-mir-631	AGACCUGGCCCAGACCUCAGC	P P P Y Y Y P P Y Y Y P P P Y Y Y Y P P Y	5	5	9	2	47.619	52.381
hsa-mir-889	UUAAUAUCGGACAACCAUUGU	Y Y P P Y P Y Y P P P Y P P Y Y P Y Y P Y	7	3	4	7	47.619	52.381
hsa-mir-548f-3	AAAAACUGUAAUUACUUUU	P P P P P Y Y P Y P P Y Y P Y Y Y Y Y	8	1	2	8	47.3684	52.6316
hsa-mir-566	GGGCGCCUGUGAUCCCAAC	P P P Y P Y Y Y P Y P P Y Y Y Y P P Y	3	6	7	3	47.3684	52.6316
hsa-mir-585	UGGGCGUAUCUGUAUGCUA	Y P P P Y P Y P Y Y Y P Y P Y P Y Y P	3	6	3	7	47.3684	52.6316
hsa-mir-626	AGCUGUCUGAAAAUGUCUU	P P Y Y P Y Y Y P P P P P Y P Y Y Y Y	5	4	3	7	47.3684	52.6316
hsa-mir-644	AGUGUGGCUUUCUUAGAGC	P P Y P Y P P Y Y Y Y Y Y Y P P P P Y	3	6	3	7	47.3684	52.6316
hsa-mir-645	UCUAGGCUGGUACUGCUGA	Y Y Y P P P Y Y P P Y P Y Y P Y Y P P	3	6	4	6	47.3684	52.6316
hsa-mir-1301	UUGCAGCUGCCUGGGAGUGACUUC	Y Y P Y P P Y Y P Y Y Y P P P P P Y P P Y Y Y Y	3	8	6	7	45.8333	54.1667
hsa-mir-216b	ACACACUUACCCGUAGAGAUUCUA	P Y P Y P Y Y Y P Y Y Y P Y P P P P P Y Y Y Y P	8	3	7	6	45.8333	54.1667
hsa-mir-520g	ACAAAGUGCUUCCCUUUAGAGUGU	P Y P P P P Y P Y Y Y Y Y Y Y Y Y P P P P Y P Y	6	5	5	8	45.8333	54.1667
hsa-mir-619	GACCUGGACAUGUUUGUGCCCAGU	P P Y Y Y P P P Y P Y P Y Y Y P Y P Y Y Y P P Y	4	7	6	7	45.8333	54.1667
hsa-mir-637	ACUGGGGGCUUUCGGGCUCUGCGU	P Y Y P P P P P Y Y Y Y Y P P P Y Y Y Y P Y P Y	1	10	6	7	45.8333	54.1667
hsa-mir-1277	UACGUAGAUAUAUAUGUAUUUU	Y P Y P Y P P P Y P Y P Y P Y P Y P Y Y Y Y	7	3	1	11	45.4545	54.5455
hsa-mir-1294	UGUGAGGUUGGCAUUGUUGUCU	Y P Y P P P P Y Y P P Y P Y Y P Y Y P Y Y Y	2	8	2	10	45.4545	54.5455
hsa-mir-1303	UUUAGAGACGGGGUCUUGCUCU	Y Y Y P P P P P Y P P P P Y Y Y Y P Y Y Y Y	3	7	4	8	45.4545	54.5455
hsa-mir-138-1	GCUACUUCACAACACCAGGGCC	P Y Y P Y Y Y Y P Y P P Y P Y Y P P P P Y Y	6	4	9	3	45.4545	54.5455
hsa-mir-138-2	GCUAUUUCACGACACCAGGGUU	P Y Y P Y Y Y Y P Y P P Y P Y Y P P P P Y Y	5	5	6	6	45.4545	54.5455
hsa-mir-145	GGAUUCCUGGAAAUACUGUUCU	P P P Y Y Y Y Y P P P P P Y P Y Y P Y Y Y Y	5	5	4	8	45.4545	54.5455
hsa-mir-148a	UCAGUGCACUACAGAACUUUGU	Y Y P P Y P Y P Y Y P Y P P P P Y Y Y Y P Y	6	4	5	7	45.4545	54.5455
hsa-mir-148b	UCAGUGCAUCACAGAACUUUGU	Y Y P P Y P Y P Y Y P Y P P P P Y Y Y Y P Y	6	4	5	7	45.4545	54.5455
hsa-mir-154	AAUCAUACACGGUUGACCUAUU	P P Y Y P Y P Y P Y P P Y Y P P Y Y Y P Y Y	7	3	5	7	45.4545	54.5455
hsa-mir-16-1	CCAGUAUUAACUGUGCUGCUGA	Y Y P P Y P Y Y P P Y Y P Y P Y Y P Y Y P P	5	5	5	7	45.4545	54.5455
hsa-mir-192	CUGCCAAUUCCAUAGGUCACAG	Y Y P Y Y P P Y Y Y Y P Y P P P Y Y P Y P P	6	4	7	5	45.4545	54.5455
hsa-mir-216a	UCACAGUGGUCUCUGGGAUUAU	Y Y P Y P P Y P P Y Y Y Y Y P P P P Y Y P Y	4	6	4	8	45.4545	54.5455
hsa-mir-218-2	CAUGGUUCUGUCAAGCACCGCG	Y P Y P P Y Y Y Y P Y Y P P P Y P Y Y P Y P	4	6	7	5	45.4545	54.5455
hsa-mir-24-1	UGCCUACUGAGCUGAUAUCAGU	Y P Y Y Y P Y Y P P P Y Y P P Y P Y Y P P Y	5	5	5	7	45.4545	54.5455
hsa-mir-29b-2	CUGGUUUCACAUGGUGGCUUAG	Y Y P P Y Y Y Y P Y P Y P P Y P P Y Y Y P P	3	7	4	8	45.4545	54.5455
hsa-mir-300	UAUACAAGGGCAGACUCUCUCU	Y P Y P Y P P P P P Y P P P Y Y Y Y Y Y Y Y	6	4	6	6	45.4545	54.5455
hsa-mir-32	CAAUUUAGUGUGUGUGAUAUUU	Y P P Y Y Y P P Y P Y P Y P Y P P Y P Y Y Y	5	5	1	11	45.4545	54.5455
hsa-mir-33b	CAGUGCCUCGGCAGUGCAGCCC	Y P P Y P Y Y Y Y P P Y P P Y P Y P P Y Y Y	3	7	9	3	45.4545	54.5455
hsa-mir-34a	CAAUCAGCAAGUAUACUGCCCU	Y P P Y Y P P Y P P P Y P Y P Y Y P Y Y Y Y	7	3	7	5	45.4545	54.5455
hsa-mir-363	AAUUGCACGGUAUCCAUCUGUA	P P Y Y P Y P Y P P Y P Y Y Y P Y Y Y P Y P	6	4	5	7	45.4545	54.5455
hsa-mir-379	UAUGUAACAUGGUCCACUAACU	Y P Y P Y P P Y P Y P P Y Y Y P Y Y P P Y Y	7	3	5	7	45.4545	54.5455
hsa-mir-409	GAAUGUUGCUCGGUGAACCCCU	P P P Y P Y Y P Y Y Y P P Y P P P Y Y Y Y Y	4	6	6	6	45.4545	54.5455
hsa-mir-411	UAUGUAACACGGUCCACUAACC	Y P Y P Y P P Y P Y P P Y Y Y P Y Y P P Y Y	7	3	7	5	45.4545	54.5455
hsa-mir-425	AUCGGGAAUGUCGUGUCCGCCC	P Y Y P P P P P Y P Y Y P Y P Y Y Y P Y Y Y	3	7	7	5	45.4545	54.5455
hsa-mir-433	AUCAUGAUGGGCUCCUCGGUGU	P Y Y P Y P P Y P P P Y Y Y Y Y Y P P Y P Y	3	7	5	7	45.4545	54.5455
hsa-mir-448	UUGCAUAUGUAGGAUGUCCCAU	Y Y P Y P Y P Y P Y P P P P Y P Y Y Y Y P Y	5	5	4	8	45.4545	54.5455
hsa-mir-450a-2	AUUGGGGACAUUUUGCAUUCAU	P Y Y P P P P P Y P Y Y Y Y P Y P Y Y Y P Y	5	5	3	9	45.4545	54.5455
hsa-mir-487b	AAUCGUACAGGGUCAUCCACUU	P P Y Y P Y P Y P P P P Y Y P Y Y Y P Y Y Y	6	4	6	6	45.4545	54.5455
hsa-mir-496	UGAGUAUUACAUGGCCAAUCUC	Y P P P Y P Y Y P Y P Y P P Y Y P P Y Y Y Y	6	4	5	7	45.4545	54.5455
hsa-mir-518b	CAAAGCGCUCCCCUUUAGAGGU	Y P P P P Y P Y Y Y Y Y Y Y Y Y P P P P P Y	5	5	7	5	45.4545	54.5455
hsa-mir-519d	CAAAGUGCCUCCCUUUAGAGUG	Y P P P P Y P Y Y Y Y Y Y Y Y Y P P P P Y P	5	5	6	6	45.4545	54.5455
hsa-mir-520d	AAAGUGCUUCUCUUUGGUGGGU	P P P P Y P Y Y Y Y Y Y Y Y Y P P Y P P P Y	3	7	3	9	45.4545	54.5455
hsa-mir-520f	AAGUGCUUCCUUUUAGAGGGUU	P P P Y P Y Y Y Y Y Y Y Y Y P P P P P P Y Y	4	6	3	9	45.4545	54.5455
hsa-mir-520h	ACAAAGUGCUUCCCUUUAGAGU	P Y P P P P Y P Y Y Y Y Y Y Y Y Y P P P P Y	6	4	5	7	45.4545	54.5455
hsa-mir-539	AUCAUACAAGGACAAUUUCUUU	P Y Y P Y P Y P P P P P Y P P Y Y Y Y Y Y Y	8	2	4	8	45.4545	54.5455
hsa-mir-545	UCAGCAAACAUUUAUUGUGUGC	Y Y P P Y P P P Y P Y Y Y P Y Y P Y P Y P Y	6	4	4	8	45.4545	54.5455
hsa-mir-548a-3	CAAAACUGGCAAUUACUUUUGC	Y P P P P Y Y P P Y P P Y Y P Y Y Y Y Y P Y	7	3	5	7	45.4545	54.5455
hsa-mir-548g	AAAACUGUAAUUACUUUUGUAC	P P P P Y Y P Y P P Y Y P Y Y Y Y Y P Y P Y	8	2	3	9	45.4545	54.5455
hsa-mir-584	UCAGUUCCAGGCCAACCAGGCU	Y Y P P Y Y Y Y P P P Y Y P P Y Y P P P Y Y	5	5	8	4	45.4545	54.5455
hsa-mir-634	AACCAGCACCCCAACUUUGGAC	P P Y Y P P Y P Y Y Y Y P P Y Y Y Y P P P Y	7	3	9	3	45.4545	54.5455
hsa-mir-7-2	CAACAAAUCCCAGUCUACCUAA	Y P P Y P P P Y Y Y Y P P Y Y Y P Y Y Y P P	9	1	8	4	45.4545	54.5455
hsa-mir-891b	UGCAACUUACCUGAGUCAUUGA	Y P Y P P Y Y Y P Y Y Y P P P Y Y P Y Y P P	6	4	5	7	45.4545	54.5455
hsa-mir-933	UGUGCGCAGGGAGACCUCUCCC	Y P Y P Y P Y P P P P P P P Y Y Y Y Y Y Y Y	3	7	8	4	45.4545	54.5455
hsa-mir-99b	CAAGCUCGUGUCUGUGGGUCCG	Y P P P Y Y Y P Y P Y Y Y P Y P P P Y Y Y P	2	8	6	6	45.4545	54.5455
hsa-mir-1205	UCUGCAGGGUUUGCUUUGAG	Y Y Y P Y P P P P Y Y Y P Y Y Y Y P P P	2	7	3	8	45	55
hsa-mir-324	ACUGCCCCAGGUGCUGCUGG	P Y Y P Y Y Y Y P P P Y P Y Y P Y Y P P	2	7	7	4	45	55
hsa-mir-384	AUUCCUAGAAAUUGUUCAUA	P Y Y Y Y Y P P P P P Y Y P Y Y Y P Y P	7	2	3	8	45	55
hsa-mir-499	UCACUACCUGACAAUACAGU	Y Y P Y Y P Y Y Y P P Y P P Y P Y P P Y	7	2	6	5	45	55
hsa-mir-572	GUCCGCUCGGCGGUGGCCCA	P Y Y Y P Y Y Y P P Y P P Y P P Y Y Y P	1	8	8	3	45	55
hsa-mir-591	AGACCAUGGGUUCUCAUUGU	P P P Y Y P Y P P P Y Y Y Y Y P Y Y P Y	4	5	4	7	45	55
hsa-mir-599	GUUGUGUCAGUUUAUCAAAC	P Y Y P Y P Y Y P P Y Y Y P Y Y P P P Y	5	4	3	8	45	55
hsa-mir-924	AGAGUCUUGUGAUGUCUUGC	P P P P Y Y Y Y P Y P P Y P Y Y Y Y P Y	3	6	3	8	45	55
hsa-mir-1248	ACCUUCUUGUAUAAGCACUGUGCUAAA	P Y Y Y Y Y Y Y P Y P Y P P P Y P Y Y P Y P Y Y P P P	8	4	6	9	44.4444	55.5556
hsa-mir-612	GCUGGGCAGGGCUUCUGAGCUCCUU	P Y Y P P P Y P P P P Y Y Y Y Y P P P Y Y Y Y Y Y	2	9	7	7	44	56
hsa-mir-105-1	UCAAAUGCUCAGACUCCUGUGGU	Y Y P P P Y P Y Y Y P P P Y Y Y Y Y P Y P P Y	5	5	6	7	43.4783	56.5217
hsa-mir-10a	UACCCUGUAGAUCCGAAUUUGUG	Y P Y Y Y Y P Y P P P Y Y Y P P P Y Y Y P Y P	5	5	5	8	43.4783	56.5217
hsa-mir-134	CCUGUGGGCCACCUAGUCACCAA	Y Y Y P Y P P P Y Y P Y Y Y P P Y Y P Y Y P P	5	5	9	4	43.4783	56.5217
hsa-mir-19b-1	AGUUUUGCAGGUUUGCAUCCAGC	P P Y Y Y Y P Y P P P Y Y Y P Y P Y Y Y P P Y	4	6	5	8	43.4783	56.5217
hsa-mir-2054	CUGUAAUAUAAAUUUAAUUUAUU	Y Y P Y P P Y P Y P P P Y Y Y P P Y Y Y P Y Y	9	1	1	12	43.4783	56.5217
hsa-mir-302a	UAAGUGCUUCCAUGUUUUGGUGA	Y P P P Y P Y Y Y Y Y P Y P Y Y Y Y P P Y P P	4	6	3	10	43.4783	56.5217
hsa-mir-302b	UAAGUGCUUCCAUGUUUUAGUAG	Y P P P Y P Y Y Y Y Y P Y P Y Y Y Y P P Y P P	5	5	3	10	43.4783	56.5217
hsa-mir-302c	UAAGUGCUUCCAUGUUUCAGUGG	Y P P P Y P Y Y Y Y Y P Y P Y Y Y Y P P Y P P	4	6	4	9	43.4783	56.5217
hsa-mir-302d	UAAGUGCUUCCAUGUUUGAGUGU	Y P P P Y P Y Y Y Y Y P Y P Y Y Y P P P Y P Y	4	6	3	10	43.4783	56.5217
hsa-mir-342	UCUCACACAGAAAUCGCACCCGU	Y Y Y Y P Y P Y P P P P P Y Y P Y P Y Y Y P Y	7	3	9	4	43.4783	56.5217
hsa-mir-423	AGCUCGGUCUGAGGCCCCUCAGU	P P Y Y Y P P Y Y Y P P P P Y Y Y Y Y Y P P Y	3	7	8	5	43.4783	56.5217
hsa-mir-498	UUUCAAGCCAGGGGGCGUUUUUC	Y Y Y Y P P P Y Y P P P P P P Y P Y Y Y Y Y Y	3	7	5	8	43.4783	56.5217
hsa-mir-518c	CAAAGCGCUUCUCUUUAGAGUGU	Y P P P P Y P Y Y Y Y Y Y Y Y Y P P P P Y P Y	5	5	5	8	43.4783	56.5217
hsa-mir-557	GUUUGCACGGGUGGGCCUUGUCU	P Y Y Y P Y P Y P P P Y P P P Y Y Y Y P Y Y Y	1	9	5	8	43.4783	56.5217
hsa-mir-579	UUCAUUUGGUAUAAACCGCGAUU	Y Y Y P Y Y Y P P Y P Y P P P Y Y P Y P P Y Y	6	4	4	9	43.4783	56.5217
hsa-mir-769	CUGGGAUCUCCGGGGUCUUGGUU	Y Y P P P P Y Y Y Y Y P P P P Y Y Y Y P P Y Y	1	9	5	8	43.4783	56.5217
hsa-mir-1179	AAGCAUUCUUUCAUUGGUUGG	P P P Y P Y Y Y Y Y Y Y P Y Y P P Y Y P P	4	5	3	9	42.8571	57.1429
hsa-mir-1197	UAGGACACAUGGUCUACUUCU	Y P P P P Y P Y P Y P P Y Y Y P Y Y Y Y Y	5	4	5	7	42.8571	57.1429
hsa-mir-1251	CGCUUUGCUCAGCCAGUGUAG	Y P Y Y Y Y P Y Y Y P P Y Y P P Y P Y P P	3	6	6	6	42.8571	57.1429
hsa-mir-1267	CCUGUUGAAGUGUAAUCCCCA	Y Y Y P Y Y P P P P Y P Y P P Y Y Y Y Y P	5	4	6	6	42.8571	57.1429
hsa-mir-182	UGGUUCUAGACUUGCCAACUA	Y P P Y Y Y Y P P P Y Y Y P Y Y P P Y Y P	5	4	5	7	42.8571	57.1429
hsa-mir-188	CUCCCACAUGCAGGGUUUGCA	Y Y Y Y Y P Y P Y P Y P P P P Y Y Y P Y P	4	5	7	5	42.8571	57.1429
hsa-mir-212	UAACAGUCUCCAGUCACGGCC	Y P P Y P P Y Y Y Y Y P P Y Y P Y P P Y Y	5	4	8	4	42.8571	57.1429
hsa-mir-23a	AUCACAUUGCCAGGGAUUUCC	P Y Y P Y P Y Y P Y Y P P P P P Y Y Y Y Y	5	4	6	6	42.8571	57.1429
hsa-mir-27a	UUCACAGUGGCUAAGUUCCGC	Y Y Y P Y P P Y P P Y Y P P P Y Y Y Y P Y	4	5	6	6	42.8571	57.1429
hsa-mir-27b	UUCACAGUGGCUAAGUUCUGC	Y Y Y P Y P P Y P P Y Y P P P Y Y Y Y P Y	4	5	5	7	42.8571	57.1429
hsa-mir-331	GCCCCUGGGCCUAUCCUAGAA	P Y Y Y Y Y P P P Y Y Y P Y Y Y Y P P P P	4	5	8	4	42.8571	57.1429
hsa-mir-488	UUGAAAGGCUAUUUCUUGGUC	Y Y P P P P P P Y Y P Y Y Y Y Y Y P P Y Y	4	5	3	9	42.8571	57.1429
hsa-mir-507	UUUUGCACCUUUUGGAGUGAA	Y Y Y Y P Y P Y Y Y Y Y Y P P P P Y P P P	4	5	3	9	42.8571	57.1429
hsa-mir-518d	CAAAGCGCUUCCCUUUGGAGC	Y P P P P Y P Y Y Y Y Y Y Y Y Y P P P P Y	4	5	7	5	42.8571	57.1429
hsa-mir-548j	CAAAAACUGCAUUACUUUUGC	Y P P P P P Y Y P Y P Y Y P Y Y Y Y Y P Y	7	2	5	7	42.8571	57.1429
hsa-mir-551b	GCGACCCAUACUUGGUUUCAG	P Y P P Y Y Y P Y P Y Y Y P P Y Y Y Y P P	4	5	6	6	42.8571	57.1429
hsa-mir-554	GCUAGUCCUGACUCAGCCAGU	P Y Y P P Y Y Y Y P P Y Y Y P P Y Y P P Y	4	5	7	5	42.8571	57.1429
hsa-mir-596	AAGCCUGCCCGGCUCCUCGGG	P P P Y Y Y P Y Y Y P P Y Y Y Y Y Y P P P	2	7	9	3	42.8571	57.1429
hsa-mir-640	AUGAUCCAGGAACCUGCCUCU	P Y P P Y Y Y P P P P P Y Y Y P Y Y Y Y Y	5	4	7	5	42.8571	57.1429
hsa-mir-656	AAUAUUAUACAGUCAACCUCU	P P Y P Y Y P Y P Y P P Y Y P P Y Y Y Y Y	8	1	5	7	42.8571	57.1429
hsa-mir-660	ACCUCCUGUGUGCAUGGAUUA	P Y Y Y Y Y Y P Y P Y P Y P Y P P P Y Y P	4	5	5	7	42.8571	57.1429
hsa-mir-662	UCCCACGUUGUGGCCCAGCAG	Y Y Y Y P Y P Y Y P Y P P Y Y Y P P Y P P	3	6	8	4	42.8571	57.1429
hsa-mir-940	AAGGCAGGGCCCCCGCUCCCC	P P P P Y P P P P Y Y Y Y Y P Y Y Y Y Y Y	3	6	11	1	42.8571	57.1429
hsa-mir-563	AGGUUGACAUACGUUUCCC	P P P Y Y P P Y P Y P Y P Y Y Y Y Y Y	4	4	5	6	42.1053	57.8947
hsa-mir-632	GUGUCUGCUUCCUGUGGGA	P Y P Y Y Y P Y Y Y Y Y Y P Y P P P P	1	7	4	7	42.1053	57.8947
hsa-mir-1324	CCAGACAGAAUUCUAUGCACUUUC	Y Y P P P Y P P P P Y Y Y Y P Y P Y P Y Y Y Y Y	7	3	7	7	41.6667	58.3333
hsa-mir-106b	CCGCACUGUGGGUACUUGCUGC	Y Y P Y P Y Y P Y P P P Y P Y Y Y P Y Y P Y	2	7	7	6	40.9091	59.0909
hsa-mir-1180	UUUCCGGCUCGCGUGGGUGUGU	Y Y Y Y Y P P Y Y Y P Y P Y P P P Y P Y P Y	0	9	5	8	40.9091	59.0909
hsa-mir-1256	AGGCAUUGACUUCUCACUAGCU	P P P Y P Y Y P P Y Y Y Y Y Y P Y Y P P Y Y	5	4	6	7	40.9091	59.0909
hsa-mir-1266	CCCUGUUCUAUGCCCUGAGGGA	Y Y Y Y P Y Y Y Y P Y P Y Y Y Y P P P P P P	3	6	7	6	40.9091	59.0909
hsa-mir-127	UCGGAUCCGUCUGAGCUUGGCU	Y Y P P P Y Y Y P Y Y Y P P P Y Y Y P P Y Y	2	7	6	7	40.9091	59.0909
hsa-mir-1278	UAGUACUGUGCAUAUCAUCUAU	Y P P Y P Y Y P Y P Y P Y P Y Y P Y Y Y P Y	6	3	4	9	40.9091	59.0909
hsa-mir-136	CAUCAUCGUCUCAAAUGAGUCU	Y P Y Y P Y Y P Y Y Y Y P P P Y P P P Y Y Y	6	3	6	7	40.9091	59.0909
hsa-mir-146b	UGCCCUGUGGACUCAGUUCUGG	Y P Y Y Y Y P Y P P P Y Y Y P P Y Y Y Y P P	2	7	6	7	40.9091	59.0909
hsa-mir-155	CUCCUACAUAUUAGCAUUAACA	Y Y Y Y Y P Y P Y P Y Y P P Y P Y Y P P Y P	8	1	6	7	40.9091	59.0909
hsa-mir-15a	CAGGCCAUAUUGUGCUGCCUCA	Y P P P Y Y P Y P Y Y P Y P Y Y P Y Y Y Y P	4	5	7	6	40.9091	59.0909
hsa-mir-181a-2	ACCACUGACCGUUGACUGUACC	P Y Y P Y Y P P Y Y P Y Y P P Y Y P Y P Y Y	5	4	8	5	40.9091	59.0909
hsa-mir-185	AGGGGCUGGCUUUCCUCUGGUC	P P P P P Y Y P P Y Y Y Y Y Y Y Y Y P P Y Y	1	8	6	7	40.9091	59.0909
hsa-mir-187	UCGUGUCUUGUGUUGCAGCCGG	Y Y P Y P Y Y Y Y P Y P Y Y P Y P P Y Y P P	1	8	5	8	40.9091	59.0909
hsa-mir-193b	AACUGGCCCUCAAAGUCCCGCU	P P Y Y P P Y Y Y Y Y P P P P Y Y Y Y P Y Y	5	4	9	4	40.9091	59.0909
hsa-mir-196b	UCGACAGCACGACACUGCCUUC	Y Y P P Y P P Y P Y P P Y P Y Y P Y Y Y Y Y	5	4	9	4	40.9091	59.0909
hsa-mir-19b-2	AGUUUUGCAGGUUUGCAUUUCA	P P Y Y Y Y P Y P P P Y Y Y P Y P Y Y Y Y P	4	5	3	10	40.9091	59.0909
hsa-mir-223	UGUCAGUUUGUCAAAUACCCCA	Y P Y Y P P Y Y Y P Y Y P P P Y P Y Y Y Y P	6	3	6	7	40.9091	59.0909
hsa-mir-30a	CUUUCAGUCGGAUGUUUGCAGC	Y Y Y Y Y P P Y Y P P P Y P Y Y Y P Y P P Y	3	6	5	8	40.9091	59.0909
hsa-mir-30e	CUUUCAGUCGGAUGUUUACAGC	Y Y Y Y Y P P Y Y P P P Y P Y Y Y P Y P P Y	4	5	5	8	40.9091	59.0909
hsa-mir-31	UGCUAUGCCAACAUAUUGCCAU	Y P Y Y P Y P Y Y P P Y P Y P Y Y P Y Y P Y	6	3	6	7	40.9091	59.0909
hsa-mir-338	UCCAGCAUCAGUGAUUUUGUUG	Y Y Y P P Y P Y Y P P Y P P Y Y Y Y P Y Y P	4	5	4	9	40.9091	59.0909
hsa-mir-33a	CAAUGUUUCCACAGUGCAUCAC	Y P P Y P Y Y Y Y Y P Y P P Y P Y P Y Y P Y	6	3	7	6	40.9091	59.0909
hsa-mir-374a	CUUAUCAGAUUGUAUUGUAAUU	Y Y Y P Y Y P P P Y Y P Y P Y Y P Y P P Y Y	6	3	2	11	40.9091	59.0909
hsa-mir-374b	CUUAGCAGGUUGUAUUAUCAUU	Y Y Y P P Y P P P Y Y P Y P Y Y P Y Y P Y Y	5	4	3	10	40.9091	59.0909
hsa-mir-380	UAUGUAAUAUGGUCCACAUCUU	Y P Y P Y P P Y P Y P P Y Y Y P Y P Y Y Y Y	6	3	4	9	40.9091	59.0909
hsa-mir-431	CAGGUCGUCUUGCAGGGCUUCU	Y P P P Y Y P Y Y Y Y P Y P P P P Y Y Y Y Y	2	7	6	7	40.9091	59.0909
hsa-mir-450b	UUGGGAUCAUUUUGCAUCCAUA	Y Y P P P P Y Y P Y Y Y Y P Y P Y Y Y P Y P	5	4	4	9	40.9091	59.0909
hsa-mir-517a	AUCGUGCAUCCCUUUAGAGUGU	P Y Y P Y P Y P Y Y Y Y Y Y Y P P P P Y P Y	4	5	5	8	40.9091	59.0909
hsa-mir-517b	AUCGUGCAUCCCUUUAGAGUGU	P Y Y P Y P Y P Y Y Y Y Y Y Y P P P P Y P Y	4	5	5	8	40.9091	59.0909
hsa-mir-517c	AUCGUGCAUCCUUUUAGAGUGU	P Y Y P Y P Y P Y Y Y Y Y Y Y P P P P Y P Y	4	5	4	9	40.9091	59.0909
hsa-mir-519e	AAGUGCCUCCUUUUAGAGUGUU	P P P Y P Y Y Y Y Y Y Y Y Y P P P P Y P Y Y	4	5	4	9	40.9091	59.0909
hsa-mir-520a	AAAGUGCUUCCCUUUGGACUGU	P P P P Y P Y Y Y Y Y Y Y Y Y P P P Y Y P Y	4	5	5	8	40.9091	59.0909
hsa-mir-543	AAACAUUCGCGGUGCACUUCUU	P P P Y P Y Y Y P Y P P Y P Y P Y Y Y Y Y Y	5	4	6	7	40.9091	59.0909
hsa-mir-548b	CAAGAACCUCAGUUGCUUUUGU	Y P P P P P Y Y Y Y P P Y Y P Y Y Y Y Y P Y	5	4	5	8	40.9091	59.0909
hsa-mir-548c	CAAAAAUCUCAAUUACUUUUGC	Y P P P P P Y Y Y Y P P Y Y P Y Y Y Y Y P Y	8	1	5	8	40.9091	59.0909
hsa-mir-548o	CCAAAACUGCAGUUACUUUUGC	Y Y P P P P Y Y P Y P P Y Y P Y Y Y Y Y P Y	6	3	6	7	40.9091	59.0909
hsa-mir-574	CACGCUCAUGCACACACCCACA	Y P Y P Y Y Y P Y P Y P Y P Y P Y Y Y P Y P	7	2	11	2	40.9091	59.0909
hsa-mir-629	GUUCUCCCAACGUAAGCCCAGC	P Y Y Y Y Y Y Y P P Y P Y P P P Y Y Y P P Y	5	4	9	4	40.9091	59.0909
hsa-mir-653	UUCACUGGAGUUUGUUUCAAUA	Y Y Y P Y Y P P P P Y Y Y P Y Y Y Y P P Y P	5	4	3	10	40.9091	59.0909
hsa-mir-655	AUAAUACAUGGUUAACCUCUUU	P Y P P Y P Y P Y P P Y Y P P Y Y Y Y Y Y Y	7	2	4	9	40.9091	59.0909
hsa-mir-892b	CACUGGCUCCUUUCUGGGUAGA	Y P Y Y P P Y Y Y Y Y Y Y Y Y P P P Y P P P	3	6	6	7	40.9091	59.0909
hsa-mir-93	ACUGCUGAGCUAGCACUUCCCG	P Y Y P Y Y P P P Y Y P P Y P Y Y Y Y Y Y P	4	5	8	5	40.9091	59.0909
hsa-mir-99a	CAAGCUCGCUUCUAUGGGUCUG	Y P P P Y Y Y P Y Y Y Y Y P Y P P P Y Y Y P	3	6	6	7	40.9091	59.0909
hsa-mir-1911	CACCAGGCAUUGUGGUCUCC	Y P Y Y P P P Y P Y Y P Y P P Y Y Y Y Y	3	5	7	5	40	60
hsa-mir-103-1-as	UCAUAGCCCUGUACAAUGCUGCU	Y Y P Y P P Y Y Y Y P Y P Y P P Y P Y Y P Y Y	5	4	7	7	39.1304	60.8696
hsa-mir-1184	CCUGCAGCGACUUGAUGGCUUCC	Y Y Y P Y P P Y P P Y Y Y P P Y P P Y Y Y Y Y	3	6	8	6	39.1304	60.8696
hsa-mir-1264	CAAGUCUUAUUUGAGCACCUGUU	Y P P P Y Y Y Y P Y Y Y P P P Y P Y Y Y P Y Y	5	4	5	9	39.1304	60.8696
hsa-mir-142	UGUAGUGUUUCCUACUUUAUGGA	Y P Y P P Y P Y Y Y Y Y Y P Y Y Y Y P Y P P P	4	5	3	11	39.1304	60.8696
hsa-mir-2053	GUGUUAAUUAAACCUCUAUUUAC	P Y P Y Y P P Y Y P P P Y Y Y Y Y P Y Y Y P Y	7	2	4	10	39.1304	60.8696
hsa-mir-221	AGCUACAUUGUCUGCUGGGUUUC	P P Y Y P Y P Y Y P Y Y Y P Y Y P P P Y Y Y Y	3	6	5	9	39.1304	60.8696
hsa-mir-597	UGGUUCUCUUGUGGCUCAAGCGU	Y P P Y Y Y Y Y Y Y P Y P P Y Y Y P P P Y P Y	2	7	5	9	39.1304	60.8696
hsa-mir-657	GGCAGGUUCUCACCCUCUCUAGG	P P Y P P P Y Y Y Y Y P Y Y Y Y Y Y Y Y P P P	3	6	8	6	39.1304	60.8696
hsa-mir-1181	CCGUCGCCGCCACCCGAGCCG	Y Y P Y Y P Y Y P Y Y P Y Y Y P P P Y Y P	2	6	12	1	38.0952	61.9048
hsa-mir-323	CACAUUACACGGUCGACCUCU	Y P Y P Y Y P Y P Y P P Y Y P P Y Y Y Y Y	5	3	8	5	38.0952	61.9048
hsa-mir-376a-2	GGUAGAUUUUCCUUCUAUGGU	P P Y P P P Y Y Y Y Y Y Y Y Y Y P Y P P Y	3	5	3	10	38.0952	61.9048
hsa-mir-661	UGCCUGGGUCUCUGGCCUGCGCGU	Y P Y Y Y P P P Y Y Y Y Y P P Y Y Y P Y P Y P Y	0	9	8	7	37.5	62.5
hsa-let-7i	CUGCGCAAGCUACUGCCUUGCU	Y Y P Y P Y P P P Y Y P Y Y P Y Y Y Y P Y Y	3	5	8	6	36.3636	63.6364
hsa-mir-1225	UGAGCCCCUGUGCCGCCCCCAG	Y P P P Y Y Y Y Y P Y P Y Y P Y Y Y Y Y P P	2	6	11	3	36.3636	63.6364
hsa-mir-1252	CAAAUGAGCUUAAUUUCCUUUU	Y P P P Y P P P Y Y Y P P Y Y Y Y Y Y Y Y Y	6	2	4	10	36.3636	63.6364
hsa-mir-146a	CCUCUGAAAUUCAGUUCUUCAG	Y Y Y Y Y P P P P Y Y Y P P Y Y Y Y Y Y P P	5	3	6	8	36.3636	63.6364
hsa-mir-15b	CGAAUCAUUAUUUGCUGCUCUA	Y P P P Y Y P Y Y P Y Y Y P Y Y P Y Y Y Y P	5	3	5	9	36.3636	63.6364
hsa-mir-16-2	CCAAUAUUACUGUGCUGCUUUA	Y Y P P Y P Y Y P Y Y P Y P Y Y P Y Y Y Y P	5	3	5	9	36.3636	63.6364
hsa-mir-195	CCAAUAUUGGCUGUGCUGCUCC	Y Y P P Y P Y Y P P Y Y P Y P Y Y P Y Y Y Y	3	5	7	7	36.3636	63.6364
hsa-mir-25	CAUUGCACUUGUCUCGGUCUGA	Y P Y Y P Y P Y Y Y P Y Y Y Y P P Y Y Y P P	3	5	6	8	36.3636	63.6364
hsa-mir-30d	CUUUCAGUCAGAUGUUUGCUGC	Y Y Y Y Y P P Y Y P P P Y P Y Y Y P Y Y P Y	3	5	5	9	36.3636	63.6364
hsa-mir-34b	CAAUCACUAACUCCACUGCCAU	Y P P Y Y P Y Y P P Y Y Y Y P Y Y P Y Y P Y	7	1	9	5	36.3636	63.6364
hsa-mir-375	UUUGUUCGUUCGGCUCGCGUGA	Y Y Y P Y Y Y P Y Y Y P P Y Y Y P Y P Y P P	1	7	5	9	36.3636	63.6364
hsa-mir-449b	CAGCCACAACUACCCUGCCACU	Y P P Y Y P Y P P Y Y P Y Y Y Y P Y Y P Y Y	6	2	11	3	36.3636	63.6364
hsa-mir-532	CCUCCCACACCCAAGGCUUGCA	Y Y Y Y Y Y P Y P Y Y Y P P P P Y Y Y P Y P	5	3	11	3	36.3636	63.6364
hsa-mir-544	AUUCUGCAUUUUUAGCAAGUUC	P Y Y Y Y P Y P Y Y Y Y Y P P Y P P P Y Y Y	5	3	4	10	36.3636	63.6364
hsa-mir-586	UAUGCAUUGUAUUUUUAGGUCC	Y P Y P Y P Y Y P Y P Y Y Y Y Y P P P Y Y Y	4	4	3	11	36.3636	63.6364
hsa-mir-598	UACGUCAUCGUUGUCAUCGUCA	Y P Y P Y Y P Y Y P Y Y P Y Y P Y Y P Y Y P	4	4	6	8	36.3636	63.6364
hsa-mir-603	CACACACUGCAAUUACUUUUGC	Y P Y P Y P Y Y P Y P P Y Y P Y Y Y Y Y P Y	6	2	7	7	36.3636	63.6364
hsa-mir-625	GACUAUAGAACUUUCCCCCUCA	P P Y Y P Y P P P P Y Y Y Y Y Y Y Y Y Y Y P	6	2	8	6	36.3636	63.6364
hsa-mir-758	UUUGUGACCUGGUCCACUAACC	Y Y Y P Y P P Y Y Y P P Y Y Y P Y Y P P Y Y	4	4	7	7	36.3636	63.6364
hsa-mir-766	ACUCCAGCCCCACAGCCUCAGC	P Y Y Y Y P P Y Y Y Y P Y P P Y Y Y Y P P Y	5	3	12	2	36.3636	63.6364
hsa-mir-302e	UAAGUGCUUCCAUGCUU	Y P P P Y P Y Y Y Y Y P Y P Y Y Y	3	3	4	7	35.2941	64.7059
hsa-mir-1233	UGAGCCCUGUCCUCCCGCAG	Y P P P Y Y Y Y P Y Y Y Y Y Y Y P Y P P	2	5	9	4	35	65
hsa-mir-613	AGGAAUGUUCCUUCUUUGCC	P P P P P Y P Y Y Y Y Y Y Y Y Y Y P Y Y	3	4	5	8	35	65
hsa-mir-1538	CGGCCCGGGCUGCUGCUGUUCCU	Y P P Y Y Y P P P Y Y P Y Y P Y Y P Y Y Y Y Y	0	8	9	6	34.7826	65.2174
hsa-mir-18a	ACUGCCCUAAGUGCUCCUUCUGG	P Y Y P Y Y Y Y P P P Y P Y Y Y Y Y Y Y Y P P	3	5	8	7	34.7826	65.2174
hsa-mir-215	UCUGUCAUUUCUUUAGGCCAAUA	Y Y Y P Y Y P Y Y Y Y Y Y Y P P P Y Y P P Y P	5	3	5	10	34.7826	65.2174
hsa-mir-361	UCCCCCAGGUGUGAUUCUGAUUU	Y Y Y Y Y Y P P P Y P Y P P Y Y Y Y P P Y Y Y	3	5	6	9	34.7826	65.2174
hsa-mir-412	ACUUCACCUGGUCCACUAGCCGU	P Y Y Y Y P Y Y Y P P Y Y Y P Y Y P P Y Y P Y	4	4	9	6	34.7826	65.2174
hsa-mir-618	AAACUCUACUUGUCCUUCUGAGU	P P P Y Y Y Y P Y Y Y P Y Y Y Y Y Y Y P P P Y	5	3	6	9	34.7826	65.2174
hsa-mir-668	UGUCACUCGGCUCGGCCCACUAC	Y P Y Y P Y Y Y P P Y Y Y P P Y Y Y P Y Y P Y	3	5	10	5	34.7826	65.2174
hsa-mir-1204	UCGUGGCCUGGUCUCCAUUAU	Y Y P Y P P Y Y Y P P Y Y Y Y Y P Y Y P Y	2	5	6	8	33.3333	66.6667
hsa-mir-1539	UCCUGCGCGUCCCAGAUGCCC	Y Y Y Y P Y P Y P Y Y Y Y P P P Y P Y Y Y	2	5	10	4	33.3333	66.6667
hsa-mir-190	CCGGCCGCCGGCUCCGCCCCG	Y Y P P Y Y P Y Y P P Y Y Y Y P Y Y Y Y P	0	7	13	1	33.3333	66.6667
hsa-mir-1908	CCGGCCGCCGGCUCCGCCCCG	Y Y P P Y Y P Y Y P P Y Y Y Y P Y Y Y Y P	0	7	13	1	33.3333	66.6667
hsa-mir-2113	AUUUGUGCUUGGCUCUGUCAC	P Y Y Y P Y P Y Y Y P P Y Y Y Y P Y Y P Y	2	5	5	9	33.3333	66.6667
hsa-mir-432	CUGGAUGGCUCCUCCAUGUCU	Y Y P P P Y P P Y Y Y Y Y Y Y P Y P Y Y Y	2	5	7	7	33.3333	66.6667
hsa-mir-551a	GCGACCCACUCUUGGUUUCCA	P Y P P Y Y Y P Y Y Y Y Y P P Y Y Y Y Y P	3	4	8	6	33.3333	66.6667
hsa-mir-578	CUUCUUGUGCUCUAGGAUUGU	Y Y Y Y Y Y P Y P Y Y Y Y P P P P Y Y P Y	2	5	4	10	33.3333	66.6667
hsa-mir-581	UCUUGUGUUCUCUAGAUCAGU	Y Y Y Y P Y P Y Y Y Y Y Y P P P Y Y P P Y	3	4	4	10	33.3333	66.6667
hsa-mir-671	UCCGGUUCUCAGGGCUCCACC	Y Y Y P P Y Y Y Y Y P P P P Y Y Y Y P Y Y	2	5	9	5	33.3333	66.6667
hsa-mir-892a	CACUGUGUCCUUUCUGCGUAG	Y P Y Y P Y P Y Y Y Y Y Y Y Y P Y P Y P P	2	5	6	8	33.3333	66.6667
hsa-mir-943	CUGACUGUUGCCGUCCUCCAG	Y Y P P Y Y P Y Y P Y Y P Y Y Y Y Y Y P P	2	5	8	6	33.3333	66.6667
hsa-mir-1200	CUCCUGAGCCAUUCUGAGCCUC	Y Y Y Y Y P P P Y Y P Y Y Y Y P P P Y Y Y Y	3	4	9	6	31.8182	68.1818
hsa-mir-1226	UCACCAGCCCUGUGUUCCCUAG	Y Y P Y Y P P Y Y Y Y P Y P Y Y Y Y Y Y P P	3	4	9	6	31.8182	68.1818
hsa-mir-1234	UCGGCCUGACCACCCACCCCAC	Y Y P P Y Y Y P P Y Y P Y Y Y P Y Y Y Y P Y	4	3	13	2	31.8182	68.1818
hsa-mir-1284	UCUAUACAGACCCUGGCUUUUC	Y Y Y P Y P Y P P P Y Y Y Y P P Y Y Y Y Y Y	4	3	7	8	31.8182	68.1818
hsa-mir-1304	UCUCACUGUAGCCUCGAACCCC	Y Y Y Y P Y Y P Y P P Y Y Y Y P P P Y Y Y Y	4	3	10	5	31.8182	68.1818
hsa-mir-133b	UUUGGUCCCCUUCAACCAGCUA	Y Y Y P P Y Y Y Y Y Y Y Y P P Y Y P P Y Y P	4	3	8	7	31.8182	68.1818
hsa-mir-18b	UGCCCUAAAUGCCCCUUCUGGC	Y P Y Y Y Y P P P Y P Y Y Y Y Y Y Y Y P P Y	3	4	9	6	31.8182	68.1818
hsa-mir-191	GCUGCGCUUGGAUUUCGUCCCC	P Y Y P Y P Y Y Y P P P Y Y Y Y P Y Y Y Y Y	1	6	8	7	31.8182	68.1818
hsa-mir-26a-1	CCUAUUCUUGGUUACUUGCACG	Y Y Y P Y Y Y Y Y P P Y Y P Y Y Y P Y P Y P	3	4	6	9	31.8182	68.1818
hsa-mir-340	UCCGUCUCAGUUACUUUAUAGC	Y Y Y P Y Y Y Y P P Y Y P Y Y Y Y P Y P P Y	4	3	6	9	31.8182	68.1818
hsa-mir-484	UCAGGCUCAGUCCCCUCCCGAU	Y Y P P P Y Y Y P P Y Y Y Y Y Y Y Y Y P P Y	3	4	10	5	31.8182	68.1818
hsa-mir-491	CUUAUGCAAGAUUCCCUUCUAC	Y Y Y P Y P Y P P P P Y Y Y Y Y Y Y Y Y P Y	5	2	7	8	31.8182	68.1818
hsa-mir-505	CGUCAACACUUGCUGGUUUCCU	Y P Y Y P P Y P Y Y Y P Y Y P P Y Y Y Y Y Y	3	4	7	8	31.8182	68.1818
hsa-mir-556	AUAUUACCAUUAGCUCAUCUUU	P Y P Y Y P Y Y P Y Y P P Y Y Y P Y Y Y Y Y	6	1	5	10	31.8182	68.1818
hsa-mir-654	UAUGUCUGCUGACCAUCACCUU	Y P Y P Y Y Y P Y Y P P Y Y P Y Y P Y Y Y Y	4	3	7	8	31.8182	68.1818
hsa-mir-744	CUGUUGCCACUAACCUCAACCU	Y Y P Y Y P Y Y P Y Y P P Y Y Y Y P P Y Y Y	5	2	9	6	31.8182	68.1818
hsa-mir-1250	ACAUUUUCCAGCCCAUUCA	P Y P Y Y Y Y Y Y P P Y Y Y P Y Y Y P	5	1	7	6	31.5789	68.4211
hsa-mir-593	UGUCUCUGCUGGGGUUUCU	Y P Y Y Y Y Y P Y Y P P P P Y Y Y Y Y	0	6	4	9	31.5789	68.4211
hsa-mir-636	UGUGCUUGCUCGUCCCGCCCGCA	Y P Y P Y Y Y P Y Y Y P Y Y Y Y P Y Y Y P Y P	1	6	10	6	30.4348	69.5652
hsa-mir-664	UAUUCAUUUAUCCCCAGCCUACA	Y P Y Y Y P Y Y Y P Y Y Y Y Y P P Y Y Y P Y P	6	1	8	8	30.4348	69.5652
hsa-mir-935	CCAGUUACCGCUUCCGCUACCGC	Y Y P P Y Y P Y Y P Y Y Y Y Y P Y Y P Y Y P Y	3	4	11	5	30.4348	69.5652
hsa-mir-609	AGGGUGUUUCUCUCAUCUCU	P P P P Y P Y Y Y Y Y Y Y Y P Y Y Y Y Y	2	4	5	9	30	70
hsa-mir-675	CUGUAUGCCCUCACCGCUCA	Y Y P Y P Y P Y Y Y Y Y P Y Y P Y Y Y P	3	3	9	5	30	70
hsa-mir-302f	UAAUUGCUUCCAUGUUU	Y P P Y Y P Y Y Y Y Y P Y P Y Y Y	3	2	3	9	29.4118	70.5882
hsa-let-7a-3	CUAUACAAUCUACUGUCUUUC	Y Y P Y P Y P P Y Y Y P Y Y P Y Y Y Y Y Y	5	1	6	9	28.5714	71.4286
hsa-mir-147	GCCCUCCGCCCGUGCACCCCG	P Y Y Y Y Y Y P Y Y Y P Y P Y P Y Y Y Y P	1	5	13	2	28.5714	71.4286
hsa-mir-1470	GCCCUCCGCCCGUGCACCCCG	P Y Y Y Y Y Y P Y Y Y P Y P Y P Y Y Y Y P	1	5	13	2	28.5714	71.4286
hsa-mir-647	GUGGCUGCACUCACUUCCUUC	P Y P P Y Y P Y P Y Y Y P Y Y Y Y Y Y Y Y	2	4	8	7	28.5714	71.4286
hsa-mir-939	CCCUGGGCCUCUGCUCCCCAG	Y Y Y Y P P P Y Y Y Y Y P Y Y Y Y Y Y P P	1	5	11	4	28.5714	71.4286
hsa-mir-1207	UCAGCUGGCCCUCAUUUC	Y Y P P Y Y P P Y Y Y Y Y P Y Y Y Y	2	3	7	6	27.7778	72.2222
hsa-mir-1260	AUCCCACCUCUGCCACCA	P Y Y Y Y P Y Y Y Y Y P Y Y P Y Y P	4	1	10	3	27.7778	72.2222
hsa-let-7c	CUGUACAACCUUCUAGCUUUCC	Y Y P Y P Y P P Y Y Y Y Y Y P P Y Y Y Y Y Y	4	2	8	8	27.2727	72.7273
hsa-let-7d	CUAUACGACCUGCUGCCUUUCU	Y Y P Y P Y P P Y Y Y P Y Y P Y Y Y Y Y Y Y	3	3	8	8	27.2727	72.7273
hsa-let-7f-1	CUAUACAAUCUAUUGCCUUCCC	Y Y P Y P Y P P Y Y Y P Y Y P Y Y Y Y Y Y Y	5	1	8	8	27.2727	72.7273
hsa-let-7f-2	CUAUACAGUCUACUGUCUUUCC	Y Y P Y P Y P P Y Y Y P Y Y P Y Y Y Y Y Y Y	4	2	7	9	27.2727	72.7273
hsa-mir-1255b-2	AACCACUUUCUUUGCUCAUCCA	P P Y Y P Y Y Y Y Y Y Y Y P Y Y Y P Y Y Y P	5	1	8	8	27.2727	72.7273
hsa-mir-485	GUCAUACACGGCUCUCCUCUCU	P Y Y P Y P Y P Y P P Y Y Y Y Y Y Y Y Y Y Y	3	3	9	7	27.2727	72.7273
hsa-mir-615	UCCGAGCCUGGGUCUCCCUCUU	Y Y Y P P P Y Y Y P P P Y Y Y Y Y Y Y Y Y Y	1	5	9	7	27.2727	72.7273
hsa-mir-92b	UAUUGCACUCGUCCCGGCCUCC	Y P Y Y P Y P Y Y Y P Y Y Y Y P P Y Y Y Y Y	2	4	10	6	27.2727	72.7273
hsa-mir-937	AUCCGCGCUCUGACUCUCUGCC	P Y Y Y P Y P Y Y Y Y P P Y Y Y Y Y Y P Y Y	2	4	10	6	27.2727	72.7273
hsa-mir-98	CUAUACAACUUACUACUUUCCC	Y Y P Y P Y P P Y Y Y P Y Y P Y Y Y Y Y Y Y	6	0	8	8	27.2727	72.7273
hsa-mir-1229	CUCUCACCACUGCCCUCCCACAG	Y Y Y Y Y P Y Y P Y Y P Y Y Y Y Y Y Y P Y P P	4	2	13	4	26.087	73.913
hsa-mir-346	UGUCUGCCCGCAUGCCUGCCUCU	Y P Y Y Y P Y Y Y P Y P Y P Y Y Y P Y Y Y Y Y	1	5	10	7	26.087	73.913
hsa-mir-767	UCUGCUCAUACCCCAUGGUUUCU	Y Y Y P Y Y Y P Y P Y Y Y Y P Y P P Y Y Y Y Y	3	3	8	9	26.087	73.913
hsa-mir-1227	CGUGCCACCCUUUUCCCCAG	Y P Y P Y Y P Y Y Y Y Y Y Y Y Y Y Y P P	2	3	10	5	25	75
hsa-mir-1292	UCGCGCCCCGGCUCCCGUUC	Y Y P Y P Y Y Y Y P P Y Y Y Y Y P Y Y Y	0	5	11	4	25	75
hsa-mir-326	CCUCUGGGCCCUUCCUCCAG	Y Y Y Y Y P P P Y Y Y Y Y Y Y Y Y Y P P	1	4	10	5	25	75
hsa-mir-627	UCUUUUCUUUGAGACUCACU	Y Y Y Y Y Y Y Y Y Y P P P P Y Y Y P Y Y	3	2	5	10	25	75
hsa-mir-1178	UUGCUCACUGUUCUUCCCUAG	Y Y P Y Y Y P Y Y P Y Y Y Y Y Y Y Y Y P P	2	3	7	9	23.8095	76.1905
hsa-mir-1913	UCUGCCCCCUCCGCUGCUGCCA	Y Y Y P Y Y Y Y Y Y Y Y P Y Y P Y Y P Y Y P	1	4	12	5	22.7273	77.2727
hsa-mir-197	UUCACCACCUUCUCCACCCAGC	Y Y Y P Y Y P Y Y Y Y Y Y Y Y P Y Y Y P P Y	4	1	12	5	22.7273	77.2727
hsa-mir-26a-2	CCUAUUCUUGAUUACUUGUUUC	Y Y Y P Y Y Y Y Y P P Y Y P Y Y Y P Y Y Y Y	3	2	5	12	22.7273	77.2727
hsa-mir-26b	CCUGUUCUCCAUUACUUGGCUC	Y Y Y P Y Y Y Y Y Y P Y Y P Y Y Y P P Y Y Y	2	3	8	9	22.7273	77.2727
hsa-mir-335	UUUUUCAUUAUUGCUCCUGACC	Y Y Y Y Y Y P Y Y P Y Y P Y Y Y Y Y P P Y Y	3	2	6	11	22.7273	77.2727
hsa-mir-337	CUCCUAUAUGAUGCCUUUCUUC	Y Y Y Y Y P Y P Y P P Y P Y Y Y Y Y Y Y Y Y	3	2	7	10	22.7273	77.2727
hsa-mir-1228	UCACACCUGCCUCGCCCCCC	Y Y P Y P Y Y Y P Y Y Y Y P Y Y Y Y Y Y	2	2	13	3	20	80
hsa-mir-1237	UCCUUCUGCUCCGUCCCCCAG	Y Y Y Y Y Y Y P Y Y Y Y P Y Y Y Y Y Y P P	1	3	11	6	19.0476	80.9524
hsa-mir-328	CUGGCCCUCUCUGCCCUUCCGU	Y Y P P Y Y Y Y Y Y Y Y P Y Y Y Y Y Y Y P Y	0	4	11	7	18.1818	81.8182
hsa-mir-1279	UCAUAUUGCUUCUUUCU	Y Y P Y P Y Y P Y Y Y Y Y Y Y Y Y	2	1	4	10	17.6471	82.3529
hsa-mir-1825	UCCAGUGCCCUCCUCUCC	Y Y Y P P Y P Y Y Y Y Y Y Y Y Y Y Y	1	2	10	5	16.6667	83.3333
hsa-mir-1238	CUUCCUCGUCUGUCUGCCCC	Y Y Y Y Y Y Y P Y Y Y P Y Y Y P Y Y Y Y	0	3	10	7	15	85
hsa-mir-1282	UCGUUUGCCUUUUUCUGCUU	Y Y P Y Y Y P Y Y Y Y Y Y Y Y Y P Y Y Y	0	3	5	12	15	85
hsa-mir-1976	CCUCCUGCCCUCCUUGCUGU	Y Y Y Y Y Y P Y Y Y Y Y Y Y Y P Y Y P Y	0	3	10	7	15	85
hsa-mir-1224	CCCCACCUCCUCUCUCCUCAG	Y Y Y Y P Y Y Y Y Y Y Y Y Y Y Y Y Y Y P P	2	1	13	5	14.2857	85.7143
hsa-mir-1236	CCUCUUCCCCUUGUCUCUCCAG	Y Y Y Y Y Y Y Y Y Y Y Y P Y Y Y Y Y Y Y P P	1	2	11	8	13.6364	86.3636
hsa-mir-1249	ACGCCCUUCCCCCCCUUCUUCA	P Y P Y Y Y Y Y Y Y Y Y Y Y Y Y Y Y Y Y Y P	2	1	13	6	13.6364	86.3636
hsa-mir-483	UCACUCCUCUCCUCCCGUCUU	Y Y P Y Y Y Y Y Y Y Y Y Y Y Y Y P Y Y Y Y	1	1	11	8	9.52381	90.4762
hsa-mir-877	UCCUCUUCUCCCUCCUCCCAG	Y Y Y Y Y Y Y Y Y Y Y Y Y Y Y Y Y Y Y P P	1	1	12	7	9.52381	90.4762
hsa-mir-1281	UCGCCUCCUCCUCUCCC	Y Y P Y Y Y Y Y Y Y Y Y Y Y Y Y Y	0	1	11	5	5.88235	94.1176

## Sheet: highest lowest
microRNA	microRNA Sequences	micro RNA Purine &Pyrimidine	A	G	C	U	%C+U		microRNA	microRNA Sequences	micro RNA Purine &Pyrimidine	A	G	C	U	%C+U
hsa-mir-1281	UCGCCUCCUCCUCUCCC	Y Y P Y Y Y Y Y Y Y Y Y Y Y Y Y Y	0	1	11	5	94.1176		hsa-mir-1281	UCGCCUCCUCCUCUCCC	Y Y P Y Y Y Y Y Y Y Y Y Y Y Y Y Y	0	1	11	5	94.1176
hsa-mir-483	UCACUCCUCUCCUCCCGUCUU	Y Y P Y Y Y Y Y Y Y Y Y Y Y Y Y P Y Y Y Y	1	1	11	8	90.4762		hsa-mir-483	UCACUCCUCUCCUCCCGUCUU	Y Y P Y Y Y Y Y Y Y Y Y Y Y Y Y P Y Y Y Y	1	1	11	8	90.4762
hsa-mir-877	UCCUCUUCUCCCUCCUCCCAG	Y Y Y Y Y Y Y Y Y Y Y Y Y Y Y Y Y Y Y P P	1	1	12	7	90.4762		hsa-mir-877	UCCUCUUCUCCCUCCUCCCAG	Y Y Y Y Y Y Y Y Y Y Y Y Y Y Y Y Y Y Y P P	1	1	12	7	90.4762
hsa-mir-1236	CCUCUUCCCCUUGUCUCUCCAG	Y Y Y Y Y Y Y Y Y Y Y Y P Y Y Y Y Y Y Y P P	1	2	11	8	86.3636		hsa-mir-1236	CCUCUUCCCCUUGUCUCUCCAG	Y Y Y Y Y Y Y Y Y Y Y Y P Y Y Y Y Y Y Y P P	1	2	11	8	86.3636
hsa-mir-1249	ACGCCCUUCCCCCCCUUCUUCA	P Y P Y Y Y Y Y Y Y Y Y Y Y Y Y Y Y Y Y Y P	2	1	13	6	86.3636		hsa-mir-1249	ACGCCCUUCCCCCCCUUCUUCA	P Y P Y Y Y Y Y Y Y Y Y Y Y Y Y Y Y Y Y Y P	2	1	13	6	86.3636
hsa-mir-1224	CCCCACCUCCUCUCUCCUCAG	Y Y Y Y P Y Y Y Y Y Y Y Y Y Y Y Y Y Y P P	2	1	13	5	85.7143		hsa-mir-1224	CCCCACCUCCUCUCUCCUCAG	Y Y Y Y P Y Y Y Y Y Y Y Y Y Y Y Y Y Y P P	2	1	13	5	85.7143
hsa-mir-1238	CUUCCUCGUCUGUCUGCCCC	Y Y Y Y Y Y Y P Y Y Y P Y Y Y P Y Y Y Y	0	3	10	7	85		hsa-mir-1238	CUUCCUCGUCUGUCUGCCCC	Y Y Y Y Y Y Y P Y Y Y P Y Y Y P Y Y Y Y	0	3	10	7	85
hsa-mir-1282	UCGUUUGCCUUUUUCUGCUU	Y Y P Y Y Y P Y Y Y Y Y Y Y Y Y P Y Y Y	0	3	5	12	85
hsa-mir-1976	CCUCCUGCCCUCCUUGCUGU	Y Y Y Y Y Y P Y Y Y Y Y Y Y Y P Y Y P Y	0	3	10	7	85		microRNA	microRNA Sequences	micro RNA Purine &Pyrimidine	A	G	C	U	%C+U
hsa-mir-1825	UCCAGUGCCCUCCUCUCC	Y Y Y P P Y P Y Y Y Y Y Y Y Y Y Y Y	1	2	10	5	83.3333		hsa-mir-765	UGGAGGAGAAGGAAGGUGAUG	Y P P P P P P P P P P P P P P P Y P P Y P	7	11	0	3	14.2857
hsa-mir-1279	UCAUAUUGCUUCUUUCU	Y Y P Y P Y Y P Y Y Y Y Y Y Y Y Y	2	1	4	10	82.3529		hsa-mir-1468	AGCAAAAUAAGCAAAUGGAAAA	P P Y P P P P Y P P P Y P P P Y P P P P P P	14	4	2	2	18.1818
hsa-mir-328	CUGGCCCUCUCUGCCCUUCCGU	Y Y P P Y Y Y Y Y Y Y Y P Y Y Y Y Y Y Y P Y	0	4	11	7	81.8182		hsa-mir-1910	GAGGCAGAAGCAGGAUGACA	P P P P Y P P P P P Y P P P P Y P P Y P	8	8	3	1	20
hsa-mir-1237	UCCUUCUGCUCCGUCCCCCAG	Y Y Y Y Y Y Y P Y Y Y Y P Y Y Y Y Y Y P P	1	3	11	6	80.9524		hsa-mir-202	AGAGGUAUAGGGCAUGGGAA	P P P P P Y P Y P P P P Y P Y P P P P P	7	9	1	3	20
hsa-mir-1228	UCACACCUGCCUCGCCCCCC	Y Y P Y P Y Y Y P Y Y Y Y P Y Y Y Y Y Y	2	2	13	3	80		hsa-mir-1255a	AGGAUGAGCAAAGAAAGUAGAUU	P P P P Y P P P Y P P P P P P P P Y P P P Y Y	11	7	1	4	21.7391
hsa-mir-1913	UCUGCCCCCUCCGCUGCUGCCA	Y Y Y P Y Y Y Y Y Y Y Y P Y Y P Y Y P Y Y P	1	4	12	5	77.2727		hsa-mir-320a	AAAAGCUGGGUUGAGAGGGCGA	P P P P P Y Y P P P Y Y P P P P P P P Y P P	7	10	2	3	22.7273
hsa-mir-197	UUCACCACCUUCUCCACCCAGC	Y Y Y P Y Y P Y Y Y Y Y Y Y Y P Y Y Y P P Y	4	1	12	5	77.2727
hsa-mir-26a-2	CCUAUUCUUGAUUACUUGUUUC	Y Y Y P Y Y Y Y Y P P Y Y P Y Y Y P Y Y Y Y	3	2	5	12	77.2727
hsa-mir-26b	CCUGUUCUCCAUUACUUGGCUC	Y Y Y P Y Y Y Y Y Y P Y Y P Y Y Y P P Y Y Y	2	3	8	9	77.2727
hsa-mir-335	UUUUUCAUUAUUGCUCCUGACC	Y Y Y Y Y Y P Y Y P Y Y P Y Y Y Y Y P P Y Y	3	2	6	11	77.2727
hsa-mir-337	CUCCUAUAUGAUGCCUUUCUUC	Y Y Y Y Y P Y P Y P P Y P Y Y Y Y Y Y Y Y Y	3	2	7	10	77.2727
hsa-mir-1178	UUGCUCACUGUUCUUCCCUAG	Y Y P Y Y Y P Y Y P Y Y Y Y Y Y Y Y Y P P	2	3	7	9	76.1905
hsa-mir-1227	CGUGCCACCCUUUUCCCCAG	Y P Y P Y Y P Y Y Y Y Y Y Y Y Y Y Y P P	2	3	10	5	75
hsa-mir-1292	UCGCGCCCCGGCUCCCGUUC	Y Y P Y P Y Y Y Y P P Y Y Y Y Y P Y Y Y	0	5	11	4	75
hsa-mir-326	CCUCUGGGCCCUUCCUCCAG	Y Y Y Y Y P P P Y Y Y Y Y Y Y Y Y Y P P	1	4	10	5	75
hsa-mir-627	UCUUUUCUUUGAGACUCACU	Y Y Y Y Y Y Y Y Y Y P P P P Y Y Y P Y Y	3	2	5	10	75
microRNA	microRNA Sequences	micro RNA Purine &Pyrimidine	A	G	C	U	%C+U
hsa-mir-765	UGGAGGAGAAGGAAGGUGAUG	Y P P P P P P P P P P P P P P P Y P P Y P	7	11	0	3	14.2857
hsa-mir-1468	AGCAAAAUAAGCAAAUGGAAAA	P P Y P P P P Y P P P Y P P P Y P P P P P P	14	4	2	2	18.1818
hsa-mir-1910	GAGGCAGAAGCAGGAUGACA	P P P P Y P P P P P Y P P P P Y P P Y P	8	8	3	1	20
hsa-mir-202	AGAGGUAUAGGGCAUGGGAA	P P P P P Y P Y P P P P Y P Y P P P P P	7	9	1	3	20
hsa-mir-1255a	AGGAUGAGCAAAGAAAGUAGAUU	P P P P Y P P P Y P P P P P P P P Y P P P Y Y	11	7	1	4	21.7391
hsa-mir-320a	AAAAGCUGGGUUGAGAGGGCGA	P P P P P Y Y P P P Y Y P P P P P P P Y P P	7	10	2	3	22.7273
hsa-mir-936	ACAGUAGAGGGAGGAAUCGCAG	P Y P P Y P P P P P P P P P P P Y Y P Y P P	8	9	3	2	22.7273
hsa-mir-149	AGGGAGGGACGGGGGCUGUGC	P P P P P P P P P Y P P P P P Y Y P Y P Y	3	13	3	2	23.8095
hsa-mir-204	GCUGGGAAGGCAAAGGGACGU	P Y Y P P P P P P P Y P P P P P P P Y P Y	6	10	3	2	23.8095
hsa-mir-211	GCAGGGACAGCAAAGGGGUGC	P Y P P P P P Y P P Y P P P P P P P Y P Y	6	10	4	1	23.8095
hsa-mir-620	AUGGAGAUAGAUAUAGAAAU	P Y P P P P P Y P P P Y P Y P P P P P Y	10	5	0	5	25
hsa-mir-920	GGGGAGCUGUGGAAGCAGUA	P P P P P P Y Y P Y P P P P P Y P P Y P	5	10	2	3	25
hsa-mir-184	UGGACGGAGAACUGAUAAGGGU	Y P P P Y P P P P P P Y Y P P Y P P P P P Y	7	9	2	4	27.2727
hsa-mir-206	UGGAAUGUAAGGAAGUGUGUGG	Y P P P P Y P Y P P P P P P P Y P Y P Y P P	6	10	0	6	27.2727
hsa-mir-576	AAGAUGUGGAAAAAUUGGAAUC	P P P P Y P Y P P P P P P P Y Y P P P P Y Y	10	6	1	5	27.2727
hsa-mir-651	AAAGGAAAGUGUAUCCUAAAAG	P P P P P P P P P Y P Y P Y Y Y Y P P P P P	11	5	2	4	27.2727
hsa-mir-885	AGGCAGCGGGGUGUAGUGGAUA	P P P Y P P Y P P P P Y P Y P P Y P P P Y P	5	11	2	4	27.2727
hsa-mir-1268	CGGGCGUGGUGGUGGGGG	Y P P P Y P Y P P Y P P Y P P P P P	0	13	2	3	27.7778
hsa-mir-1321	CAGGGAGGUGAAUGUGAU	Y P P P P P P P Y P P P Y P Y P P Y	5	8	1	4	27.7778
hsa-mir-1253	AGAGAAGAAGAUCAGCCUGCA	P P P P P P P P P P P Y Y P P Y Y Y P Y P	9	6	4	2	28.5714
hsa-mir-1275	GUGGGGGAGAGGCUGUC	P Y P P P P P P P P P P Y Y P Y Y	2	10	2	3	29.4118
hsa-mir-1182	GAGGGUCUUGGGAGGGAUGUGAC	P P P P P Y Y Y Y P P P P P P P P Y P Y P P Y	4	12	2	5	30.4348
hsa-mir-575	GAGCCAGUUGGACAGGAGC	P P P Y Y P P Y Y P P P Y P P P P P Y	5	8	4	2	31.5789
hsa-mir-1262	AUGGGUGAAUUUGUAGAAGGAU	P Y P P P Y P P P Y Y Y P Y P P P P P P P Y	7	8	0	7	31.8182
hsa-mir-130b	CAGUGCAAUGAUGAAAGGGCAU	Y P P Y P Y P P Y P P Y P P P P P P P Y P Y	8	7	3	4	31.8182
