# Supplementary material for: Structural Analysis of microRNAs in Myeloid Cancer Reveals Consensus Motifs
Source: Genes (Basel). 2022 Jun 26;13(7):1152. doi: 10.3390/genes13071152 (PMC9316571; doi:10.3390/genes13071152)
Supplement: Supplementary file 1 [file genes-13-01152-s001.zip › Table S3.xlsx]

## Sheet: 3n
RNA	SEQ
hsa-mir-410	AAUAUAACACAGAUGGCCUGU							3 n	number
hsa-mir-630	AGUAUUCUGUACCAGGGAAGGU							C,U,G	249
hsa-mir-21	CAACACCAGUCGAUGGGCUGU							U,G,C	234
hsa-mir-210	CUGUGCGUGUGACAGCGGCUGA							U,G,G	233
hsa-mir-614	GAACGCCUGUUCUUGCCAGGUGG							U,G,U	231
hsa-mir-1272	GAUGAUGAUGGCAGCAAAUUCUGAAA							C,A,G	213
hsa-mir-920	GGGGAGCUGUGGAAGCAGUA							U,U,G	213
hsa-mir-105-1	UCAAAUGCUCAGACUCCUGUGGU							C,C,U	205
hsa-mir-1226	UCACCAGCCCUGUGUUCCCUAG							C,U,U	205
hsa-mir-500	UCAGGACACUUCUGAACUUGGA							G,U,G	202
hsa-mir-361	UCCCCCAGGUGUGAUUCUGAUUU							A,G,G	196
hsa-mir-1225	UGAGCCCCUGUGCCGCCCCCAG							U,C,U	195
hsa-mir-1233	UGAGCCCUGUCCUCCCGCAG							G,C,U	191
hsa-mir-20b	ACUGUAGUAUGGGCACUUCCAG							C,G,U	74
hsa-mir-943	CUGACUGUUGCCGUCCUCCAG							C,G,C	72
hsa-mir-1208	UCACUGUUCAGACAGGCGGA							G,C,G	66
hsa-mir-493	UGAAGGUCUACUGUGUGCCAGG							U,C,G	62
hsa-mir-24-2	UGCCUACUGAGCUGAAACACAG							A,C,G	56
hsa-mir-24-1	UGCCUACUGAGCUGAUAUCAGU							C,G,A	42
hsa-mir-1291	UGGCCCUGACUGAAGACCAGCAGU
hsa-mir-542	UGUGACAGAUUGAUAACUGAAA
hsa-mir-573	CUGAAGUGAUGUGUAACUGAUCAG
hsa-mir-646	AAGCAGCUGCCUCUGAGGC
hsa-mir-622	ACAGUCUGCUGAGGUUGGAGC
hsa-mir-604	AGGCUGCGGAAUUCAGGAC
hsa-mir-640	AUGAUCCAGGAACCUGCCUCU
hsa-mir-7-1	CAACAAAUCACAGUCUGCCAUA
hsa-mir-449b	CAGCCACAACUACCCUGCCACU
hsa-mir-192	CUGCCAAUUCCAUAGGUCACAG
hsa-mir-602	GACACGGGCGACAGCUGCGGCCC
hsa-mir-503	GGGGUAUUGUUUCCGCUGCCAGG
hsa-mir-1539	UCCUGCGCGUCCCAGAUGCCC
hsa-mir-1237	UCCUUCUGCUCCGUCCCCCAG
hsa-mir-22	AAGCUGCCAGUUGAAGAACUGU
hsa-mir-34a	CAAUCAGCAAGUAUACUGCCCU
hsa-mir-16-1	CCAGUAUUAACUGUGCUGCUGA
hsa-mir-1229	CUCUCACCACUGCCCUCCCACAG
hsa-mir-196b	UCGACAGCACGACACUGCCUUC
hsa-mir-1271	AGUGCCUGCUAUGUGCCAGGCA
hsa-mir-27b	UUCACAGUGGCUAAGUUCUGC
hsa-mir-631	AGACCUGGCCCAGACCUCAGC
hsa-mir-326	CCUCUGGGCCCUUCCUCCAG
hsa-mir-150	CUGGUACAGGCCUGGGGGACAG
hsa-mir-619	GACCUGGACAUGUUUGUGCCCAGU
hsa-mir-612	GCUGGGCAGGGCUUCUGAGCUCCUU
hsa-mir-1207	UCAGCUGGCCCUCAUUUC
hsa-mir-146b	UGCCCUGUGGACUCAGUUCUGG
hsa-mir-541	UGGUGGGCACAGAAUCUGGACU
hsa-mir-1295	UUAGGCCGCAGAUCUGGGUGA
hsa-mir-552	AACAGGUGACUGGUUAGACAA
hsa-mir-193a	AACUGGCCUACAAAGUCCCAGU
hsa-mir-422a	ACUGGACUUAGGGUCAGAAGGC
hsa-mir-378	ACUGGACUUGGAGUCAGAAGGC
hsa-mir-216a	UCACAGUGGUCUCUGGGAUUAU
hsa-mir-449a	UGGCAGUGUAUUGUUAGCUGGU
hsa-mir-939	CCCUGGGCCUCUGCUCCCCAG
hsa-mir-1231	GUGUCUGGGCGGACAGCUGC
hsa-mir-383	ACAGCACUGCCUGGUCAGA
hsa-mir-324	ACUGCCCCAGGUGCUGCUGG
hsa-let-7f-2	CUAUACAGUCUACUGUCUUUCC
hsa-mir-1284	UCUAUACAGACCCUGGCUUUUC
hsa-mir-623	AUCCCUUGCAGGGGCUGUUGGGU
hsa-mir-509-3	UACUGCAGACGUGGCAAUCAUG
hsa-mir-217	UACUGCAUCAGGAACUGAUUGGA
hsa-mir-17	ACUGCAGUGAAGGCACUUGUAG
hsa-mir-199b	ACAGUAGUCUGCACAUUGGUUA
hsa-mir-1253	AGAGAAGAAGAUCAGCCUGCA
hsa-mir-1184	CCUGCAGCGACUUGAUGGCUUCC
hsa-mir-330	GCAAAGCACACGGCCUGCAGAGA
hsa-mir-1202	GUGCCAGCUGCAGUGGGGGAG
hsa-mir-648	AAGUGUGCAGGGCACUGGU
hsa-mir-1254	AGCCUGGAAGCUGGAGCCUGCAGU
hsa-mir-1301	UUGCAGCUGCCUGGGAGUGACUUC
hsa-mir-548o	CCAAAACUGCAGUUACUUUUGC
hsa-mir-548p	UAGCAAAAACUGCAGUUACUUU
hsa-mir-1205	UCUGCAGGGUUUGCUUUGAG
hsa-mir-649	AAACCUGUGUUGUUCAAGAGUC
hsa-mir-618	AAACUCUACUUGUCCUUCUGAGU
hsa-mir-562	AAAGUAGCUGUACCAUUUGC
hsa-mir-626	AGCUGUCUGAAAAUGUCUU
hsa-mir-149	AGGGAGGGACGGGGGCUGUGC
hsa-mir-2113	AUUUGUGCUUGGCUCUGUCAC
hsa-mir-99a	CAAGCUCGCUUCUAUGGGUCUG
hsa-mir-99b	CAAGCUCGUGUCUGUGGGUCCG
hsa-mir-1264	CAAGUCUUAUUUGAGCACCUGUU
hsa-mir-218-2	CAUGGUUCUGUCAAGCACCGCG
hsa-mir-1266	CCCUGUUCUAUGCCCUGAGGGA
hsa-mir-134	CCUGUGGGCCACCUAGUCACCAA
hsa-mir-26b	CCUGUUCUCCAUUACUUGGCUC
hsa-mir-2054	CUGUAAUAUAAAUUUAAUUUAUU
hsa-mir-675	CUGUAUGCCCUCACCGCUCA
hsa-mir-744	CUGUUGCCACUAACCUCAACCU
hsa-mir-566	GGGCGCCUGUGAUCCCAAC
hsa-mir-663b	GGUGGCCCGGCCGUGCCUGAGG
hsa-mir-1275	GUGGGGGAGAGGCUGUC
hsa-mir-1276	UAAAGAGCCCUGUGGAGACA
hsa-mir-10b	UACCCUGUAGAACCGAAUUUGUG
hsa-mir-10a	UACCCUGUAGAUCCGAAUUUGUG
hsa-mir-577	UAGAUAAAAUAUUGGUACCUG
hsa-mir-381	UAUACAAGGGCAAGCUCUCUGU
hsa-mir-127	UCGGAUCCGUCUGAGCUUGGCU
hsa-mir-139	UGGAGACGCGGCCCUGUUGGAGU
hsa-mir-585	UGGGCGUAUCUGUAUGCUA
hsa-mir-335	UUUUUCAUUAUUGCUCCUGACC
hsa-mir-181a-2	ACCACUGACCGUUGACUGUACC
hsa-mir-1248	ACCUUCUUGUAUAAGCACUGUGCUAAA
hsa-mir-635	ACUUGGGCACUGAAACAAUGUCC
hsa-mir-497	CAAACCACACUGUGGUGUUAGA
hsa-mir-708	CAACUAGACUGUGAGCUUCUAG
hsa-mir-128-1	CGGGGCCGUAGCACUGUCUGAGA
hsa-mir-128-2	GGGGGCCGAUACACUGUACGAGA
hsa-mir-1304	UCUCACUGUAGCCUCGAACCCC
hsa-mir-143	UGAGAUGAAGCACUGUAGCUC
hsa-mir-184	UGGACGGAGAACUGAUAAGGGU
hsa-mir-1178	UUGCUCACUGUUCUUCCCUAG
hsa-mir-1257	AGUGAAUGAUGGGUUCUGACC
hsa-mir-1267	CCUGUUGAAGUGUAAUCCCCA
hsa-mir-571	UGAGUUGGCCAUCUGAGUGAG
hsa-mir-2110	UUGGGGAAACGGCCGCUGAGUG
hsa-mir-1183	CACUGUAGGUGAUGGUGAGAGUGGGCA
hsa-mir-596	AAGCCUGCCCGGCUCCUCGGG
hsa-mir-492	AGGACCUGCGGGACAAGAUUCUU
hsa-mir-1260	AUCCCACCUCUGCCACCA
hsa-mir-937	AUCCGCGCUCUGACUCUCUGCC
hsa-mir-639	AUCGCUGCGGUUGCGAGCGCUGU
hsa-mir-424	CAAAACGUGAGGCGCUGCUAU
hsa-mir-195	CCAAUAUUGGCUGUGCUGCUCC
hsa-mir-1976	CCUCCUGCCCUCCUUGCUGU
hsa-mir-1538	CGGCCCGGGCUGCUGCUGUUCCU
hsa-mir-1238	CUUCCUCGUCUGUCUGCCCC
hsa-mir-1322	GAUGAUGCUGCUGAUGCUG
hsa-mir-191	GCUGCGCUUGGAUUUCGUCCCC
hsa-mir-632	GUGUCUGCUUCCUGUGGGA
hsa-mir-147b	GUGUGCGGAAAUGCUUCUGCUA
hsa-mir-654	UAUGUCUGCUGACCAUCACCUU
hsa-mir-1228	UCACACCUGCCUCGCCCCCC
hsa-mir-103-1-as	UCAUAGCCCUGUACAAUGCUGCU
hsa-mir-1913	UCUGCCCCCUCCGCUGCUGCCA
hsa-mir-767	UCUGCUCAUACCCCAUGGUUUCU
hsa-mir-558	UGAGCUGCUGUACCAAAAU
hsa-mir-346	UGUCUGCCCGCAUGCCUGCCUCU
hsa-mir-93	ACUGCUGAGCUAGCACUUCCCG
hsa-mir-34b	CAAUCACUAACUCCACUGCCAU
hsa-mir-106b	CCGCACUGUGGGUACUUGCUGC
hsa-let-7i	CUGCGCAAGCUACUGCCUUGCU
hsa-mir-200c	UAAUACUGCCGGGUAAUGAUGGA
hsa-mir-320a	AAAAGCUGGGUUGAGAGGGCGA
hsa-mir-1306	ACGUUGGCUCUGGUGGUG
hsa-mir-412	ACUUCACCUGGUCCACUAGCCGU
hsa-mir-569	AGUUAAUGAAUCCUGGAAAGU
hsa-mir-490	CAACCUGGAGGACUCCAUGCUG
hsa-mir-28	CACUAGAUUGUGAGCUCCUGGA
hsa-mir-760	CGGCUCUGGGUCUGUGGGGA
hsa-mir-1270	CUGGAGAUAUGGAAGAGCUGUGU
hsa-mir-432	CUGGAUGGCUCCUCCAUGUCU
hsa-mir-30c-2	CUGGGAGAAGGCUGUUUACUCU
hsa-mir-30c-1	CUGGGAGAGGGUUGUUUACUCC
hsa-mir-30b	CUGGGAGGUGGAUGUUUACUUC
hsa-mir-769	CUGGGAUCUCCGGGGUCUUGGUU
hsa-mir-29b-2	CUGGUUUCACAUGGUGGCUUAG
hsa-mir-331	GCCCCUGGGCCUAUCCUAGAA
hsa-mir-345	GCCCUGAACGAGGGGUCUGGAG
hsa-mir-204	GCUGGGAAGGCAAAGGGACGU
hsa-mir-29b-1	GCUGGUUUCAUAUGGUGGUUUAGA
hsa-mir-615	UCCGAGCCUGGGUCUCCCUCUU
hsa-mir-1204	UCGUGGCCUGGUCUCCAUUAU
hsa-mir-18b	UGCCCUAAAUGCCCCUUCUGGC
hsa-mir-1293	UGGGUGGUCUGGAGAUUUGUGC
hsa-mir-1299	UUCUGGAAUUCUGUGUGAGGGA
hsa-mir-758	UUUGUGACCUGGUCCACUAACC
hsa-mir-193b	AACUGGCCCUCAAAGUCCCGCU
hsa-mir-222	AGCUACAUCUGGCUACUGGGU
hsa-mir-1263	AUGGUACCCUGGCAUACUGAGU
hsa-mir-1298	CAUCUGGGCAACUGACUGAAC
hsa-mir-1247	CCCCGGGAACGUCGAGACUGGAGC
hsa-mir-875	CCUGGAAACACUGAGGUUGUG
hsa-mir-1269	CUGGACUGAGCCGUGCUACUGG
hsa-mir-1914	GGAGGGGUCCCGCACUGGGAGG
hsa-mir-145	GGAUUCCUGGAAAUACUGUUCU
hsa-mir-141	UAACACUGUCUGGUAAAGAUGG
hsa-mir-200a	UAACACUGUCUGGUAACGAUGU
hsa-mir-582	UAACUGGUUGAACAACUGAACC
hsa-mir-429	UAAUACUGUCUGGUAAAACCGU
hsa-mir-934	UGUCUACUACUGGAGACACUGG
hsa-mir-653	UUCACUGGAGUUUGUUUCAAUA
hsa-mir-1243	AACUGGAUCAAUUAUAGGAGUG
hsa-mir-221	AGCUACAUUGUCUGCUGGGUUUC
hsa-mir-874	CUGCCCUGGCCCGAGGGACCGA
hsa-mir-328	CUGGCCCUCUCUGCCCUUCCGU
hsa-mir-370	GCCUGCUGGGGUGGAACCUGGU
hsa-mir-661	UGCCUGGGUCUCUGGCCUGCGCGU
hsa-mir-593	UGUCUCUGCUGGGGUUUCU
hsa-mir-200b	UAAUACUGCCUGGUAAUGAUGA
hsa-mir-645	UCUAGGCUGGUACUGCUGA
hsa-mir-1288	UGGACUGCCCUGAUCUGGAGA
hsa-mir-18a	ACUGCCCUAAGUGCUCCUUCUGG
hsa-let-7c	CUGUACAACCUUCUAGCUUUCC
hsa-mir-215	UCUGUCAUUUCUUUAGGCCAAUA
hsa-mir-548f-3	AAAAACUGUAAUUACUUUU
hsa-mir-548g	AAAACUGUAAUUACUUUUGUAC
hsa-let-7a-3	CUAUACAAUCUACUGUCUUUC
hsa-mir-888	GACUGACACCUCUUUGGGUGAA
hsa-mir-520a	AAAGUGCUUCCCUUUGGACUGU
hsa-let-7d	CUAUACGACCUGCUGCCUUUCU
hsa-mir-1282	UCGUUUGCCUUUUUCUGCUU
hsa-mir-892a	CACUGUGUCCUUUCUGCGUAG
hsa-mir-16-2	CCAAUAUUACUGUGCUGCUUUA
hsa-mir-185	AGGGGCUGGCUUUCCUCUGGUC
hsa-mir-548a-3	CAAAACUGGCAAUUACUUUUGC
hsa-mir-892b	CACUGGCUCCUUUCUGGGUAGA
hsa-mir-637	ACUGGGGGCUUUCGGGCUCUGCGU
hsa-mir-363	AAUUGCACGGUAUCCAUCUGUA
hsa-mir-660	ACCUCCUGUGUGCAUGGAUUA
hsa-mir-25	CAUUGCACUUGUCUCGGUCUGA
hsa-mir-891b	UGCAACUUACCUGAGUCAUUGA
hsa-mir-20a	ACUGCAUUAUGAGCACUUAAAG
hsa-mir-181b-2	CUCACUGAUCAAUGAAUGCA
hsa-mir-1278	UAGUACUGUGCAUAUCAUCUAU
hsa-mir-19a	UGUGCAAAUCUAUGCAAAACUGA
hsa-mir-544	AUUCUGCAUUUUUAGCAAGUUC
hsa-mir-647	GUGGCUGCACUCACUUCCUUC
hsa-mir-452	CUCAUCUGCAAAGAAGUAAGUG
hsa-mir-502	AAUGCACCUGGGCAAGGAUUCA
hsa-mir-548e	AAAAACUGAGACUACUUUUGCA
hsa-mir-548j	CAAAAACUGCAUUACUUUUGC
hsa-mir-603	CACACACUGCAAUUACUUUUGC
hsa-mir-527	CUGCAAAGGGAAGCCCUUUC
hsa-mir-1537	AAAACCGUCUAGUUACAGUUGU
hsa-mir-1246	AAUGGAUUUUUGGAGCAGG
hsa-mir-125a	ACAGGUGAGGUUCUUGGGAGCC
hsa-mir-600	ACUUACAGACAAGAGCCUUGCUC
hsa-mir-643	ACUUGUAUGCUAGCUCAGGUAG
hsa-mir-107	AGCAGCAUUGUACAGGGCUAUCA
hsa-mir-564	AGGCACGGUGUCAGCAGGC
hsa-mir-608	AGGGGUGGUGUUGGGACAGCUCCGU
hsa-mir-567	AGUAUGUUCUUCCAGGACAGAAC
hsa-mir-616	AGUCAUUGGAGGGUUUGAGCAG
hsa-mir-421	AUCAACAGACAUUAAUUGGGCGC
hsa-mir-23b	AUCACAUUGCCAGGGAUUACC
hsa-mir-23a	AUCACAUUGCCAGGGAUUUCC
hsa-mir-942	CACAUGGCCGAAACAGAGAAGU
hsa-mir-1911	CACCAGGCAUUGUGGUCUCC
hsa-mir-1321	CAGGGAGGUGAAUGUGAU
hsa-mir-802	CAGUAACAAAGAUUCAUCCUUGU
hsa-mir-1236	CCUCUUCCCCUUGUCUCUCCAG
hsa-mir-1909	CGCAGGGGCCGGGUGCUCACCG
hsa-mir-374b	CUUAGCAGGUUGUAUUAUCAUU
hsa-mir-374a	CUUAUCAGAUUGUAUUGUAAUU
hsa-mir-659	CUUGGUUCAGGGAGGGUCCCCA
hsa-mir-575	GAGCCAGUUGGACAGGAGC
hsa-mir-211	GCAGGGACAGCAAAGGGGUGC
hsa-mir-455	GCAGUCCAUGGGCAUAUACAC
hsa-mir-1471	GCCCGCGUGUGGAGCCAGGUGU
hsa-mir-551b	GCGACCCAUACUUGGUUUCAG
hsa-mir-599	GUUGUGUCAGUUUAUCAAAC
hsa-mir-132	UAACAGUCUACAGCCAUGGUCG
hsa-mir-144	UACAGUAUAGAUGAUGUACU
hsa-mir-890	UACUUGGAAAGGCAUCAGUUG
hsa-mir-125b-2	UCACAAGUCAGGCUCUUGGGAC
hsa-mir-589	UCAGAACAAAUGCCGGUUCCCAGA
hsa-mir-545	UCAGCAAACAUUUAUUGUGUGC
hsa-mir-770	UCCAGUACCACGUGUCAGGGCCA
hsa-mir-662	UCCCACGUUGUGGCCCAGCAG
hsa-mir-581	UCUUGUGUUCUCUAGAUCAGU
hsa-let-7g	UGAGGUAGUAGUUUGUACAGUU
hsa-mir-938	UGCCCUUAAAGGUGAACCCAGU
hsa-mir-1290	UGGAUUUUUGGAUCAGGGA
hsa-mir-223	UGUCAGUUUGUCAAAUACCCCA
hsa-mir-933	UGUGCGCAGGGAGACCUCUCCC
hsa-mir-2052	UGUUUUGAUAACAGUAAUGU
hsa-mir-133b	UUUGGUCCCCUUCAACCAGCUA
hsa-mir-885	AGGCAGCGGGGUGUAGUGGAUA
hsa-mir-1265	CAGGAUGUGGUCAAGUGUUGUU
hsa-mir-325	CCUAGUAGGUGUCCAGUAAGUGU
hsa-mir-205	GAUUUCAGUGGAGUGAAGUUC
hsa-mir-302c	UAAGUGCUUCCAUGUUUCAGUGG
hsa-mir-1972	UCAGGCCAGGCACAGUGGCUCA
hsa-mir-338	UCCAGCAUCAGUGAUUUUGUUG
hsa-mir-1825	UCCAGUGCCCUCCUCUCC
hsa-mir-628	UCUAGUAAGAGUGGCAGUCGA
hsa-mir-27a	UUCACAGUGGCUAAGUUCCGC
hsa-mir-15a	CAGGCCAUAUUGUGCUGCCUCA
hsa-mir-634	AACCAGCACCCCAACUUUGGAC
hsa-mir-548b	CAAGAACCUCAGUUGCUUUUGU
hsa-mir-570	CGAAAACAGCAAUUACCUUUGC
hsa-mir-1227	CGUGCCACCCUUUUCCCCAG
hsa-mir-30e	CUUUCAGUCGGAUGUUUACAGC
hsa-mir-1251	CGCUUUGCUCAGCCAGUGUAG
hsa-mir-30d	CUUUCAGUCAGAUGUUUGCUGC
hsa-mir-19b-1	AGUUUUGCAGGUUUGCAUCCAGC
hsa-mir-19b-2	AGUUUUGCAGGUUUGCAUUUCA
hsa-mir-431	CAGGUCGUCUUGCAGGGCUUCU
hsa-mir-1203	CCCGGAGCCAGGAUGCAGCUC
hsa-mir-188	CUCCCACAUGCAGGGUUUGCA
hsa-mir-187	UCGUGUCUUGUGUUGCAGCCGG
hsa-mir-548f-5	UGCAAAAGUAAUCACAGUUUUU
hsa-mir-1286	UGCAGGACCAAGAUGAGCCCU
hsa-mir-106a	AAAAGUGCUUACAGUGCAGGUAG
hsa-mir-96	AAUCAUGUGCAGUGCCAAUAUG
hsa-mir-33a	CAAUGUUUCCACAGUGCAUCAC
hsa-mir-301a	CAGUGCAAUAGUAUUGUCAAAGC
hsa-mir-301b	CAGUGCAAUGAUAUUGUCAAAGC
hsa-mir-130b	CAGUGCAAUGAUGAAAGGGCAU
hsa-mir-130a	CAGUGCAAUGUUAAAAGGGCAU
hsa-mir-33b	CAGUGCCUCGGCAGUGCAGCCC
hsa-mir-1287	CUCUAGCCACAGAUGCAGUGAU
hsa-mir-504	GGGAGUGCAGGGCAGGGUUUC
hsa-mir-1912	UACCCAGAGCAUGCAGUGUGAA
hsa-mir-152	UCAGUGCAUGACAGAACUUGG
hsa-mir-1324	CCAGACAGAAUUCUAUGCACUUUC
hsa-mir-30a	CUUUCAGUCGGAUGUUUGCAGC
hsa-mir-148a	UCAGUGCACUACAGAACUUUGU
hsa-mir-148b	UCAGUGCAUCACAGAACUUUGU
hsa-mir-553	AAAACGGUGAGAUUUUGUUUU
hsa-mir-548k	AAAAGUACUUGCGGAUUUUGCU
hsa-mir-548l	AAAAGUAUUUGCGGGUUUUGUC
hsa-mir-944	AAAUUAUUGUACAUCGGAUGAG
hsa-mir-100	AACCCGUAGAUCCGAACUUGUG
hsa-mir-576	AAGAUGUGGAAAAAUUGGAAUC
hsa-mir-1244	AAGUAGUUGGUUUGUAUGAGAUGGUU
hsa-mir-652	AAUGGCGCCACUAGGGUUGUG
hsa-mir-125b-1	ACGGGUUAGGCUCUUGGGAGCU
hsa-mir-1307	ACUCGGCGUGGCGUCGGUCGUG
hsa-mir-642	AGACACAUUUGGAGAGGGAACC
hsa-mir-591	AGACCAUGGGUUCUCAUUGU
hsa-mir-617	AGACUUCCCAUUUGAAGGUGGC
hsa-mir-202	AGAGGUAUAGGGCAUGGGAA
hsa-mir-924	AGAGUCUUGUGAUGUCUUGC
hsa-mir-1468	AGCAAAAUAAGCAAAUGGAAAA
hsa-mir-638	AGGGAUCGCGGGCGGGUGGCGGCCU
hsa-mir-609	AGGGUGUUUCUCUCAUCUCU
hsa-mir-1258	AGUUAGGAUUAGGUCGUGGAA
hsa-mir-208b	AUAAGACGAACAAAAGGUUUGU
hsa-mir-208a	AUAAGACGAGCAAAAAGCUUGU
hsa-mir-376b	AUCAUAGAGGAAAAUCCAUGUU
hsa-mir-433	AUCAUGAUGGGCUCCUCGGUGU
hsa-mir-425	AUCGGGAAUGUCGUGUCCGCCC
hsa-mir-620	AUGGAGAUAGAUAUAGAAAU
hsa-mir-1262	AUGGGUGAAUUUGUAGAAGGAU
hsa-mir-218-1	AUGGUUCCGUCAAGCACCAUGG
hsa-mir-135b	AUGUAGGGCUAAAAGCCAUGGG
hsa-mir-568	AUGUAUAAAUGUAUACACAC
hsa-mir-384	AUUCCUAGAAAUUGUUCAUA
hsa-mir-548n	CAAAAGUAAUUGUGGAUUUUGU
hsa-mir-548m	CAAAGGUAUUUGUGGUUUUUG
hsa-mir-624	CACAAGGUAUUGGUAUUACCU
hsa-mir-181d	CCACCGGGGGAUGAAUGUCAC
hsa-mir-26a-2	CCUAUUCUUGAUUACUUGUUUC
hsa-mir-1268	CGGGCGUGGUGGUGGGGG
hsa-let-7f-1	CUAUACAAUCUAUUGCCUUCCC
hsa-mir-578	CUUCUUGUGCUCUAGGAUUGU
hsa-mir-409	GAAUGUUGCUCGGUGAACCCCU
hsa-mir-1182	GAGGGUCUUGGGAGGGAUGUGAC
hsa-mir-296	GAGGGUUGGGUGGAGGCUCUCC
hsa-mir-186	GCCCAAAGGUGAAUUUUUUGGG
hsa-mir-551a	GCGACCCACUCUUGGUUUCCA
hsa-mir-658	GGCGGAGGGAAGUAGGUCCGUUGGU
hsa-mir-376a-2	GGUAGAUUUUCCUUCUAUGGU
hsa-mir-371	GGUAUCCGUUUGGGGAUGGU
hsa-mir-572	GUCCGCUCGGCGGUGGCCCA
hsa-mir-203	GUGAAAUGUUUAGGACCACUAG
hsa-mir-2053	GUGUUAAUUAAACCUCUAUUUAC
hsa-mir-124-3	UAAGGCACGCGGUGAAUGCC
hsa-mir-302f	UAAUUGCUUCCAUGUUU
hsa-mir-590	UAAUUUUAUGUAUAAGCUAGU
hsa-mir-1277	UACGUAGAUAUAUAUGUAUUUU
hsa-mir-598	UACGUCAUCGUUGUCAUCGUCA
hsa-mir-1197	UAGGACACAUGGUCUACUUCU
hsa-mir-411	UAUGUAACACGGUCCACUAACC
hsa-mir-379	UAUGUAACAUGGUCCACUAACU
hsa-mir-380	UAUGUAAUAUGGUCCACAUCUU
hsa-mir-299	UAUGUGGGAUGGUAAACCGCUU
hsa-mir-126	UCGUACCGUGAGUAAUAAUGCG
hsa-mir-549	UGACAACUAUGGAUGAGCUCU
hsa-mir-451	UGAGGGAGUAGGAUGUAUGGUU
hsa-let-7e	UGAGGUAGGAGGUUGUAUAGUU
hsa-let-7a-1	UGAGGUAGUAGGUUGUAUAGUU
hsa-let-7b	UGAGGUAGUAGGUUGUGUGGUU
hsa-mir-496	UGAGUAUUACAUGGCCAAUCUC
hsa-mir-190b	UGAUAUGUUUGAUAUUGGGUU
hsa-mir-31	UGCUAUGCCAACAUAUUGCCAU
hsa-mir-765	UGGAGGAGAAGGAAGGUGAUG
hsa-mir-601	UGGUCUAGGAUUGUUGGAGGAG
hsa-mir-876	UGGUGGUUUACAAAGUAAUUCA
hsa-mir-182	UGGUUCUAGACUUGCCAACUA
hsa-mir-597	UGGUUCUCUUGUGGCUCAAGCGU
hsa-mir-668	UGUCACUCGGCUCGGCCCACUAC
hsa-mir-1294	UGUGAGGUUGGCAUUGUUGUCU
hsa-mir-636	UGUGCUUGCUCGUCCCGCCCGCA
hsa-mir-1206	UGUUCAUGUAGAUGUUUAAGC
hsa-mir-889	UUAAUAUCGGACAACCAUUGU
hsa-mir-137	UUAUUGCUUAAGAAUACGCGUAG
hsa-mir-579	UUCAUUUGGUAUAAACCGCGAUU
hsa-mir-488	UUGAAAGGCUAUUUCUUGGUC
hsa-mir-588	UUGGCCACAAUGGGUUAGAAC
hsa-mir-592	UUGUGUCAAUAUGCGAUGAUGU
hsa-mir-1303	UUUAGAGACGGGGUCUUGCUCU
hsa-mir-1180	UUUCCGGCUCGCGUGGGUGUGU
hsa-mir-375	UUUGUUCGUUCGGCUCGCGUGA
hsa-mir-1305	UUUUCAACUCUAAUGGGAGAGA
hsa-mir-224	AAAAUGGUGCCCUAGUGACUACA
hsa-mir-651	AAAGGAAAGUGUAUCCUAAAAG
hsa-mir-181c	AACCAUCGACCGUUGAGUGGAC
hsa-mir-891a	AGUGGCACAUGUUUGUUGUGAG
hsa-mir-510	AUUGAAACCUCUAAGAGUGGA
hsa-mir-32	CAAUUUAGUGUGUGUGAUAUUU
hsa-mir-373	GAAGUGCUUCGAUUUUGGGGUGU
hsa-mir-595	GAAGUGUGCCGUGGUGUGUCU
hsa-mir-1296	GAGUGGGGCUUCGACCCUAACC
hsa-mir-302e	UAAGUGCUUCCAUGCUU
hsa-mir-302d	UAAGUGCUUCCAUGUUUGAGUGU
hsa-mir-302b	UAAGUGCUUCCAUGUUUUAGUAG
hsa-mir-302a	UAAGUGCUUCCAUGUUUUGGUGA
hsa-mir-206	UGGAAUGUAAGGAAGUGUGUGG
hsa-mir-15b	CGAAUCAUUAUUUGCUGCUCUA
hsa-mir-372	AAAGUGCUGCGACAUUUGAGCGU
hsa-mir-505	CGUCAACACUUGCUGGUUUCCU
hsa-mir-610	UGAGCUAAAUGUGUGCUGGGA
hsa-mir-513b	AAAUGUCACCUUUUUGAGAGGA
hsa-mir-1255b-2	AACCACUUUCUUUGCUCAUCCA
hsa-mir-1179	AAGCAUUCUUUCAUUGGUUGG
hsa-mir-369	AAUAAUACAUGGUUGAUCUUU
hsa-mir-613	AGGAAUGUUCCUUCUUUGCC
hsa-mir-655	AUAAUACAUGGUUAACCUCUUU
hsa-mir-377	AUCACACAAAGGCAACUUUUGU
hsa-mir-1261	AUGGAUAAGGCUUUGGCUU
hsa-mir-548c	CAAAAAUCUCAAUUACUUUUGC
hsa-mir-518d	CAAAGCGCUUCCCUUUGGAGC
hsa-mir-337	CUCCUAUAUGAUGCCUUUCUUC
hsa-mir-524	GAAGGCGCUUCCCUUUGGAGU
hsa-mir-1279	UCAUAUUGCUUCUUUCU
hsa-mir-508	UGAUUGUAGCCUUUUGGAGUAGA
hsa-mir-522	AAAAUGGUUCCCUUUAGAGUGU
hsa-mir-520b	AAAGUGCUUCCUUUUAGAGGG
hsa-mir-520c	AAAGUGCUUCCUUUUAGAGGGU
hsa-mir-520e	AAAGUGCUUCCUUUUUGAGGG
hsa-mir-520d	AAAGUGCUUCUCUUUGGUGGGU
hsa-mir-519e	AAGUGCCUCCUUUUAGAGUGUU
hsa-mir-520f	AAGUGCUUCCUUUUAGAGGGUU
hsa-mir-520h	ACAAAGUGCUUCCCUUUAGAGU
hsa-mir-520g	ACAAAGUGCUUCCCUUUAGAGUGU
hsa-mir-644	AGUGUGGCUUUCUUAGAGC
hsa-mir-518c	CAAAGCGCUUCUCUUUAGAGUGU
hsa-mir-519d	CAAAGUGCCUCCCUUUAGAGUG
hsa-mir-526b	GAAAGUGCUUCCUUUUAGAGGC
hsa-mir-142	UGUAGUGUUUCCUACUUUAUGGA
hsa-mir-495	AAACAAACAUGGUGCACUUCUU
hsa-mir-543	AAACAUUCGCGGUGCACUUCUU
hsa-mir-501	AAUGCACCCGGGCAAGGAUUCU
hsa-mir-1973	ACCGUGCAAAGGUAGCAUA
hsa-mir-92a-1	AGGUUGGGAUCGGUUGCAAUGCU
hsa-mir-297	AUGUAUGUGUGCAUGUGCAUG
hsa-mir-450a-1	AUUGGGAACAUUUUGCAUGUAU
hsa-mir-450a-2	AUUGGGGACAUUUUGCAUUCAU
hsa-mir-574	CACGCUCAUGCACACACCCACA
hsa-mir-26a-1	CCUAUUCUUGGUUACUUGCACG
hsa-mir-532	CCUCCCACACCCAAGGCUUGCA
hsa-mir-491	CUUAUGCAAGAUUCCCUUCUAC
hsa-mir-1470	GCCCUCCGCCCGUGCACCCCG
hsa-mir-92a-2	GGGUGGGGAUUUGUUGCAUUAC
hsa-mir-557	GUUUGCACGGGUGGGCCUUGUCU
hsa-mir-559	UAAAGUAAAUAUGCACCAAAA
hsa-mir-586	UAUGCAUUGUAUUUUUAGGUCC
hsa-mir-92b	UAUUGCACUCGUCCCGGCCUCC
hsa-mir-448	UUGCAUAUGUAGGAUGUCCCAU
hsa-mir-450b	UUGGGAUCAUUUUGCAUCCAUA
hsa-mir-454	UAGUGCAAUAUUGCUUAUAGGGU
hsa-mir-147	GCCCUCCGCCCGUGCACCCCG
hsa-mir-367	AAUUGCACUUUAGCAAUGGUGA
hsa-mir-548h-3	CAAAAACCGCAAUUACUUUUGCA
hsa-mir-519b	AAAGUGCAUCCUUUUAGAGGUU
hsa-mir-519c	AAAGUGCAUCUUUUUAGAGGAU
hsa-mir-517a	AUCGUGCAUCCCUUUAGAGUGU
hsa-mir-517b	AUCGUGCAUCCCUUUAGAGUGU
hsa-mir-517c	AUCGUGCAUCCUUUUAGAGUGU
hsa-mir-507	UUUUGCACCUUUUGGAGUGAA
hsa-mir-665	ACCAGGAGGCUGAGGCCCCU
hsa-mir-423	AGCUCGGUCUGAGGCCCCUCAGU
hsa-mir-146a	CCUCUGAAAUUCAGUUCUUCAG
hsa-mir-554	GCUAGUCCUGACUCAGCCAGU
hsa-mir-499	UCACUACCUGACAAUACAGU
hsa-mir-555	AGGGUAAGCUGAACCUCUGAU
hsa-mir-1200	CUCCUGAGCCAUUCUGAGCCUC
hsa-mir-611	GCGAGGACCCCUCGGGGUCUGAC
hsa-mir-506	UAAGGCACCCUUCUGAGUAGA
hsa-mir-29a	UAGCACCAUCUGAAAUCGGUUA
hsa-mir-1234	UCGGCCUGACCACCCACCCCAC
hsa-mir-606	AAACUACUGAAAAUCAAAGAU
hsa-mir-151	CUAGACUGAAGCUCCUUGAGG
hsa-mir-873	GGAGACUGAUGAGUUCCCGGGA
hsa-mir-1323	UCAAAACUGAGGGGCAUUUUCU
hsa-mir-513c	UAAAUUUCACCUUUCUGAGAAGA
hsa-mir-940	AAGGCAGGGCCCCCGCUCCCC
hsa-mir-656	AAUAUUAUACAGUCAACCUCU
hsa-mir-34c	AAUCACUAACCACACGGCCAGG
hsa-mir-487a	AAUCAUACAGGGACAUCCAGUU
hsa-mir-487b	AAUCGUACAGGGUCAUCCACUU
hsa-mir-214	ACAGCAGGCACAGACAGGCAGU
hsa-mir-936	ACAGUAGAGGGAGGAAUCGCAG
hsa-mir-1250	ACAUUUUCCAGCCCAUUCA
hsa-mir-766	ACUCCAGCCCCACAGCCUCAGC
hsa-mir-298	AGCAGAAGCAGGGAGGUUCUCCCA
hsa-mir-650	AGGAGGCAGCGCUCUCAGGAC
hsa-mir-1185-2	AUAUACAGGGGGAGACUCUCAU
hsa-mir-1185-1	AUAUACAGGGGGAGACUCUUAU
hsa-mir-7-2	CAACAAAUCCCAGUCUACCUAA
hsa-mir-935	CCAGUUACCGCUUCCGCUACCGC
hsa-mir-453	CCCAGCAGGACGGGAGCG
hsa-mir-1224	CCCCACCUCCUCUCUCCUCAG
hsa-mir-1915	CCCCAGGGCGACGCGGCGGG
hsa-mir-486	CGGGGCAGCUCAGUACAGGAU
hsa-mir-1910	GAGGCAGAAGCAGGAUGACA
hsa-mir-922	GCAGCAGAGAAUAGGACUACGUC
hsa-mir-138-1	GCUACUUCACAACACCAGGGCC
hsa-mir-138-2	GCUAUUUCACGACACCAGGGUU
hsa-mir-657	GGCAGGUUCUCACCCUCUCUAGG
hsa-mir-621	GGCUAGCAACAGCGCUUACCU
hsa-mir-198	GGUCCAGAGGGGAGAUAGGUUC
hsa-mir-489	GUGACAUCACAUAUACGGCAGC
hsa-mir-607	GUUCAAAUCCAGAUCUAUAAC
hsa-mir-629	GUUCUCCCAACGUAAGCCCAGC
hsa-mir-212	UAACAGUCUCCAGUCACGGCC
hsa-mir-140	UACCACAGGGUAGAACCACGG
hsa-mir-300	UAUACAAGGGCAGACUCUCUCU
hsa-mir-664	UAUUCAUUUAUCCCCAGCCUACA
hsa-mir-484	UCAGGCUCAGUCCCCUCCCGAU
hsa-mir-584	UCAGUUCCAGGCCAACCAGGCU
hsa-mir-671	UCCGGUUCUCAGGGCUCCACC
hsa-mir-877	UCCUCUUCUCCCUCCUCCCAG
hsa-mir-342	UCUCACACAGAAAUCGCACCCGU
hsa-mir-339	UGAGCGCCUCGACGACAGAGCCG
hsa-mir-1827	UGAGGCAGUAGAUUGAAU
hsa-mir-1297	UUCAAGUAAUUCAGGUG
hsa-mir-197	UUCACCACCUUCUCCACCCAGC
hsa-mir-498	UUUCAAGCCAGGGGGCGUUUUUC
hsa-mir-518e	AAAGCGCUUCCCUUCAGAGUG
hsa-mir-921	CUAGUGAGGGACAGAACCAGGAUUC
hsa-mir-340	UCCGUCUCAGUUACUUUAUAGC
hsa-mir-641	AAAGACAUAGGAUAGAGUCACCUC
hsa-mir-362	AACACACCUAUUCAAGGAUUCA
hsa-mir-376c	AACAUAGAGGAAAUUCCACGU
hsa-mir-122	AACGCCAUUAUCACACUAAAUA
hsa-mir-129-2	AAGCCCUUACCCCAAAAAGCAU
hsa-mir-129-1	AAGCCCUUACCCCAAAAAGUAU
hsa-mir-154	AAUCAUACACGGUUGACCUAUU
hsa-mir-382	AAUCAUUCACGGACAACACUU
hsa-mir-216b	ACACACUUACCCGUAGAGAUUCUA
hsa-mir-1249	ACGCCCUUCCCCCCCUUCUUCA
hsa-mir-605	AGAAGGCACUAUGAGAUUUAGA
hsa-mir-1255a	AGGAUGAGCAAAGAAAGUAGAUU
hsa-mir-1256	AGGCAUUGACUUCUCACUAGCU
hsa-mir-663	AGGCGGGGCGCCGCGGGACCGC
hsa-mir-563	AGGUUGACAUACGUUUCCC
hsa-mir-9-3	AUAAAGCUAGAUAACCGAAAGU
hsa-mir-583	CAAAGAGGAAGGUCCCAUUAC
hsa-mir-561	CAAAGUUUAAGAUCCUUGAAGU
hsa-mir-323	CACAUUACACGGUCGACCUCU
hsa-mir-136	CAUCAUCGUCUCAAAUGAGUCU
hsa-mir-1908	CCGGCCGCCGGCUCCGCCCCG
hsa-mir-1181	CCGUCGCCGCCACCCGAGCCG
hsa-mir-633	CUAAUAGUAUCUACCACAAUAAA
hsa-mir-155	CUCCUACAUAUUAGCAUUAACA
hsa-mir-1469	CUCGGCGCGGGGCGCGGGCUCC
hsa-mir-523	GAACGCGCUUCCCUAUAGAGGGU
hsa-mir-485	GUCAUACACGGCUCUCCUCUCU
hsa-mir-887	GUGAACGGGCGCCAUCCCGAGG
hsa-mir-183	GUGAAUUACCGAAGGGCCAUAA
hsa-mir-29c	UAGCACCAUUUGAAAUCGGUUA
hsa-mir-483	UCACUCCUCUCCUCCCGUCUU
hsa-mir-1281	UCGCCUCCUCCUCUCCC
hsa-mir-1292	UCGCGCCCCGGCUCCCGUUC
hsa-mir-494	UGAAACAUACACGGGAAACCUC
hsa-mir-95	UUCAACGGGUAUUUAUUGAGCA
hsa-mir-580	UUGAGAAUGAUGAAUCAUUAGG
hsa-mir-587	UUUCCAUAGGUGAUGAGUCAC
hsa-mir-1245	AAGUGAUCUAAAGGCCUACAU
hsa-mir-190	CCGGCCGCCGGCUCCGCCCCG
hsa-mir-556	AUAUUACCAUUAGCUCAUCUUU
hsa-mir-539	AUCAUACAAGGACAAUUUCUUU
hsa-mir-518b	CAAAGCGCUCCCCUUUAGAGGU
hsa-mir-1252	CAAAUGAGCUUAAUUUCCUUUU
hsa-mir-98	CUAUACAACUUACUACUUUCCC
hsa-mir-518f	GAAAGCGCUUCUCUUUAGAGG
hsa-mir-525	GAAGGCGCUUCCCUUUAGAGCG
hsa-mir-625	GACUAUAGAACUUUCCCCCUCA
hsa-mir-1273	GGGCGACAAAGCAAGACUCUUUCUU
hsa-mir-627	UCUUUUCUUUGAGACUCACU

## Sheet: 4n
RNA	SEQ								Top		Low
hsa-mir-1537	AAAACCGUCUAGUUACAGUUGU					4 n	num		Motif	No. of microRNA	Motif	No. of microRNA
hsa-mir-553	AAAACGGUGAGAUUUUGUUUU					C,U,G,C	87		CUGC	87	CGAA	10
hsa-mir-548k	AAAAGUACUUGCGGAUUUUGCU					A,C,U,G	85		ACUG	85	CGAG	10
hsa-mir-548l	AAAAGUAUUUGCGGGUUUUGUC					U,G,C,A	85		UGCA	85	CGUA	10
hsa-mir-649	AAACCUGUGUUGUUCAAGAGUC					C,U,U,U	83		CUUU	83	UCGA	10
hsa-mir-618	AAACUCUACUUGUCCUUCUGAGU					A,G,U,G	82		AGUG	82	ACGA	9
hsa-mir-641	AAAGACAUAGGAUAGAGUCACCUC					C,U,G,G	80		CUGG	80	ACGC	9
hsa-mir-562	AAAGUAGCUGUACCAUUUGC					C,U,G,U	80		CUGU	80	UACG	8
hsa-mir-944	AAAUUAUUGUACAUCGGAUGAG					U,U,U,G	79		UUUG	79	CGAU	7
hsa-mir-362	AACACACCUAUUCAAGGAUUCA					C,A,G,U	78		CAGU	78	UUCG	6
hsa-mir-376c	AACAUAGAGGAAAUUCCACGU					U,U,C,U	78		UUCU	78
hsa-mir-100	AACCCGUAGAUCCGAACUUGUG					U,G,C,U	77		UGCU	77
hsa-mir-122	AACGCCAUUAUCACACUAAAUA					U,G,U,G	77		UGUG	77
hsa-mir-576	AAGAUGUGGAAAAAUUGGAAUC					G,U,G,C	76		GUGC	76
hsa-mir-129-2	AAGCCCUUACCCCAAAAAGCAU					U,G,G,G	76		UGGG	76
hsa-mir-129-1	AAGCCCUUACCCCAAAAAGUAU					U,C,U,G	75		UCUG	75
hsa-mir-940	AAGGCAGGGCCCCCGCUCCCC					C,G,A,A	10
hsa-mir-1244	AAGUAGUUGGUUUGUAUGAGAUGGUU					C,G,A,G	10
hsa-mir-410	AAUAUAACACAGAUGGCCUGU					C,G,U,A	10
hsa-mir-656	AAUAUUAUACAGUCAACCUCU					U,C,G,A	10
hsa-mir-34c	AAUCACUAACCACACGGCCAGG					A,C,G,A	9
hsa-mir-154	AAUCAUACACGGUUGACCUAUU					A,C,G,C	9
hsa-mir-487a	AAUCAUACAGGGACAUCCAGUU					U,A,C,G	8
hsa-mir-382	AAUCAUUCACGGACAACACUU					C,G,A,U	7
hsa-mir-487b	AAUCGUACAGGGUCAUCCACUU					U,U,C,G	6
hsa-mir-1246	AAUGGAUUUUUGGAGCAGG
hsa-mir-652	AAUGGCGCCACUAGGGUUGUG
hsa-mir-216b	ACACACUUACCCGUAGAGAUUCUA
hsa-mir-214	ACAGCAGGCACAGACAGGCAGU
hsa-mir-125a	ACAGGUGAGGUUCUUGGGAGCC
hsa-mir-936	ACAGUAGAGGGAGGAAUCGCAG
hsa-mir-1250	ACAUUUUCCAGCCCAUUCA
hsa-mir-665	ACCAGGAGGCUGAGGCCCCU
hsa-mir-1249	ACGCCCUUCCCCCCCUUCUUCA
hsa-mir-125b-1	ACGGGUUAGGCUCUUGGGAGCU
hsa-mir-766	ACUCCAGCCCCACAGCCUCAGC
hsa-mir-1307	ACUCGGCGUGGCGUCGGUCGUG
hsa-mir-600	ACUUACAGACAAGAGCCUUGCUC
hsa-mir-643	ACUUGUAUGCUAGCUCAGGUAG
hsa-mir-605	AGAAGGCACUAUGAGAUUUAGA
hsa-mir-642	AGACACAUUUGGAGAGGGAACC
hsa-mir-591	AGACCAUGGGUUCUCAUUGU
hsa-mir-617	AGACUUCCCAUUUGAAGGUGGC
hsa-mir-202	AGAGGUAUAGGGCAUGGGAA
hsa-mir-924	AGAGUCUUGUGAUGUCUUGC
hsa-mir-1468	AGCAAAAUAAGCAAAUGGAAAA
hsa-mir-298	AGCAGAAGCAGGGAGGUUCUCCCA
hsa-mir-107	AGCAGCAUUGUACAGGGCUAUCA
hsa-mir-423	AGCUCGGUCUGAGGCCCCUCAGU
hsa-mir-626	AGCUGUCUGAAAAUGUCUU
hsa-mir-650	AGGAGGCAGCGCUCUCAGGAC
hsa-mir-1255a	AGGAUGAGCAAAGAAAGUAGAUU
hsa-mir-564	AGGCACGGUGUCAGCAGGC
hsa-mir-1256	AGGCAUUGACUUCUCACUAGCU
hsa-mir-663	AGGCGGGGCGCCGCGGGACCGC
hsa-mir-149	AGGGAGGGACGGGGGCUGUGC
hsa-mir-638	AGGGAUCGCGGGCGGGUGGCGGCCU
hsa-mir-608	AGGGGUGGUGUUGGGACAGCUCCGU
hsa-mir-555	AGGGUAAGCUGAACCUCUGAU
hsa-mir-609	AGGGUGUUUCUCUCAUCUCU
hsa-mir-563	AGGUUGACAUACGUUUCCC
hsa-mir-567	AGUAUGUUCUUCCAGGACAGAAC
hsa-mir-630	AGUAUUCUGUACCAGGGAAGGU
hsa-mir-616	AGUCAUUGGAGGGUUUGAGCAG
hsa-mir-1258	AGUUAGGAUUAGGUCGUGGAA
hsa-mir-9-3	AUAAAGCUAGAUAACCGAAAGU
hsa-mir-208b	AUAAGACGAACAAAAGGUUUGU
hsa-mir-208a	AUAAGACGAGCAAAAAGCUUGU
hsa-mir-1185-2	AUAUACAGGGGGAGACUCUCAU
hsa-mir-1185-1	AUAUACAGGGGGAGACUCUUAU
hsa-mir-421	AUCAACAGACAUUAAUUGGGCGC
hsa-mir-23b	AUCACAUUGCCAGGGAUUACC
hsa-mir-23a	AUCACAUUGCCAGGGAUUUCC
hsa-mir-376b	AUCAUAGAGGAAAAUCCAUGUU
hsa-mir-433	AUCAUGAUGGGCUCCUCGGUGU
hsa-mir-425	AUCGGGAAUGUCGUGUCCGCCC
hsa-mir-620	AUGGAGAUAGAUAUAGAAAU
hsa-mir-1262	AUGGGUGAAUUUGUAGAAGGAU
hsa-mir-218-1	AUGGUUCCGUCAAGCACCAUGG
hsa-mir-135b	AUGUAGGGCUAAAAGCCAUGGG
hsa-mir-568	AUGUAUAAAUGUAUACACAC
hsa-mir-384	AUUCCUAGAAAUUGUUCAUA
hsa-mir-2113	AUUUGUGCUUGGCUCUGUCAC
hsa-mir-548n	CAAAAGUAAUUGUGGAUUUUGU
hsa-mir-583	CAAAGAGGAAGGUCCCAUUAC
hsa-mir-548m	CAAAGGUAUUUGUGGUUUUUG
hsa-mir-561	CAAAGUUUAAGAUCCUUGAAGU
hsa-mir-7-2	CAACAAAUCCCAGUCUACCUAA
hsa-mir-21	CAACACCAGUCGAUGGGCUGU
hsa-mir-99a	CAAGCUCGCUUCUAUGGGUCUG
hsa-mir-99b	CAAGCUCGUGUCUGUGGGUCCG
hsa-mir-1264	CAAGUCUUAUUUGAGCACCUGUU
hsa-mir-624	CACAAGGUAUUGGUAUUACCU
hsa-mir-942	CACAUGGCCGAAACAGAGAAGU
hsa-mir-323	CACAUUACACGGUCGACCUCU
hsa-mir-1911	CACCAGGCAUUGUGGUCUCC
hsa-mir-1321	CAGGGAGGUGAAUGUGAU
hsa-mir-802	CAGUAACAAAGAUUCAUCCUUGU
hsa-mir-136	CAUCAUCGUCUCAAAUGAGUCU
hsa-mir-218-2	CAUGGUUCUGUCAAGCACCGCG
hsa-mir-181d	CCACCGGGGGAUGAAUGUCAC
hsa-mir-935	CCAGUUACCGCUUCCGCUACCGC
hsa-mir-453	CCCAGCAGGACGGGAGCG
hsa-mir-1224	CCCCACCUCCUCUCUCCUCAG
hsa-mir-1915	CCCCAGGGCGACGCGGCGGG
hsa-mir-1266	CCCUGUUCUAUGCCCUGAGGGA
hsa-mir-1908	CCGGCCGCCGGCUCCGCCCCG
hsa-mir-1181	CCGUCGCCGCCACCCGAGCCG
hsa-mir-26a-2	CCUAUUCUUGAUUACUUGUUUC
hsa-mir-146a	CCUCUGAAAUUCAGUUCUUCAG
hsa-mir-1236	CCUCUUCCCCUUGUCUCUCCAG
hsa-mir-134	CCUGUGGGCCACCUAGUCACCAA
hsa-mir-26b	CCUGUUCUCCAUUACUUGGCUC
hsa-mir-1909	CGCAGGGGCCGGGUGCUCACCG
hsa-mir-1268	CGGGCGUGGUGGUGGGGG
hsa-mir-486	CGGGGCAGCUCAGUACAGGAU
hsa-mir-633	CUAAUAGUAUCUACCACAAUAAA
hsa-let-7f-1	CUAUACAAUCUAUUGCCUUCCC
hsa-mir-155	CUCCUACAUAUUAGCAUUAACA
hsa-mir-1200	CUCCUGAGCCAUUCUGAGCCUC
hsa-mir-1469	CUCGGCGCGGGGCGCGGGCUCC
hsa-mir-2054	CUGUAAUAUAAAUUUAAUUUAUU
hsa-mir-675	CUGUAUGCCCUCACCGCUCA
hsa-mir-210	CUGUGCGUGUGACAGCGGCUGA
hsa-mir-744	CUGUUGCCACUAACCUCAACCU
hsa-mir-374b	CUUAGCAGGUUGUAUUAUCAUU
hsa-mir-374a	CUUAUCAGAUUGUAUUGUAAUU
hsa-mir-578	CUUCUUGUGCUCUAGGAUUGU
hsa-mir-659	CUUGGUUCAGGGAGGGUCCCCA
hsa-mir-614	GAACGCCUGUUCUUGCCAGGUGG
hsa-mir-523	GAACGCGCUUCCCUAUAGAGGGU
hsa-mir-409	GAAUGUUGCUCGGUGAACCCCU
hsa-mir-575	GAGCCAGUUGGACAGGAGC
hsa-mir-1910	GAGGCAGAAGCAGGAUGACA
hsa-mir-1182	GAGGGUCUUGGGAGGGAUGUGAC
hsa-mir-296	GAGGGUUGGGUGGAGGCUCUCC
hsa-mir-1272	GAUGAUGAUGGCAGCAAAUUCUGAAA
hsa-mir-922	GCAGCAGAGAAUAGGACUACGUC
hsa-mir-211	GCAGGGACAGCAAAGGGGUGC
hsa-mir-455	GCAGUCCAUGGGCAUAUACAC
hsa-mir-186	GCCCAAAGGUGAAUUUUUUGGG
hsa-mir-1471	GCCCGCGUGUGGAGCCAGGUGU
hsa-mir-551a	GCGACCCACUCUUGGUUUCCA
hsa-mir-551b	GCGACCCAUACUUGGUUUCAG
hsa-mir-611	GCGAGGACCCCUCGGGGUCUGAC
hsa-mir-138-1	GCUACUUCACAACACCAGGGCC
hsa-mir-554	GCUAGUCCUGACUCAGCCAGU
hsa-mir-138-2	GCUAUUUCACGACACCAGGGUU
hsa-mir-657	GGCAGGUUCUCACCCUCUCUAGG
hsa-mir-658	GGCGGAGGGAAGUAGGUCCGUUGGU
hsa-mir-621	GGCUAGCAACAGCGCUUACCU
hsa-mir-566	GGGCGCCUGUGAUCCCAAC
hsa-mir-920	GGGGAGCUGUGGAAGCAGUA
hsa-mir-376a-2	GGUAGAUUUUCCUUCUAUGGU
hsa-mir-371	GGUAUCCGUUUGGGGAUGGU
hsa-mir-198	GGUCCAGAGGGGAGAUAGGUUC
hsa-mir-663b	GGUGGCCCGGCCGUGCCUGAGG
hsa-mir-485	GUCAUACACGGCUCUCCUCUCU
hsa-mir-572	GUCCGCUCGGCGGUGGCCCA
hsa-mir-203	GUGAAAUGUUUAGGACCACUAG
hsa-mir-887	GUGAACGGGCGCCAUCCCGAGG
hsa-mir-183	GUGAAUUACCGAAGGGCCAUAA
hsa-mir-489	GUGACAUCACAUAUACGGCAGC
hsa-mir-1275	GUGGGGGAGAGGCUGUC
hsa-mir-2053	GUGUUAAUUAAACCUCUAUUUAC
hsa-mir-607	GUUCAAAUCCAGAUCUAUAAC
hsa-mir-629	GUUCUCCCAACGUAAGCCCAGC
hsa-mir-599	GUUGUGUCAGUUUAUCAAAC
hsa-mir-1276	UAAAGAGCCCUGUGGAGACA
hsa-mir-132	UAACAGUCUACAGCCAUGGUCG
hsa-mir-212	UAACAGUCUCCAGUCACGGCC
hsa-mir-506	UAAGGCACCCUUCUGAGUAGA
hsa-mir-124-3	UAAGGCACGCGGUGAAUGCC
hsa-mir-302f	UAAUUGCUUCCAUGUUU
hsa-mir-590	UAAUUUUAUGUAUAAGCUAGU
hsa-mir-144	UACAGUAUAGAUGAUGUACU
hsa-mir-140	UACCACAGGGUAGAACCACGG
hsa-mir-10b	UACCCUGUAGAACCGAAUUUGUG
hsa-mir-10a	UACCCUGUAGAUCCGAAUUUGUG
hsa-mir-1277	UACGUAGAUAUAUAUGUAUUUU
hsa-mir-598	UACGUCAUCGUUGUCAUCGUCA
hsa-mir-890	UACUUGGAAAGGCAUCAGUUG
hsa-mir-577	UAGAUAAAAUAUUGGUACCUG
hsa-mir-29a	UAGCACCAUCUGAAAUCGGUUA
hsa-mir-29c	UAGCACCAUUUGAAAUCGGUUA
hsa-mir-1197	UAGGACACAUGGUCUACUUCU
hsa-mir-381	UAUACAAGGGCAAGCUCUCUGU
hsa-mir-300	UAUACAAGGGCAGACUCUCUCU
hsa-mir-411	UAUGUAACACGGUCCACUAACC
hsa-mir-379	UAUGUAACAUGGUCCACUAACU
hsa-mir-380	UAUGUAAUAUGGUCCACAUCUU
hsa-mir-299	UAUGUGGGAUGGUAAACCGCUU
hsa-mir-664	UAUUCAUUUAUCCCCAGCCUACA
hsa-mir-105-1	UCAAAUGCUCAGACUCCUGUGGU
hsa-mir-125b-2	UCACAAGUCAGGCUCUUGGGAC
hsa-mir-1226	UCACCAGCCCUGUGUUCCCUAG
hsa-mir-499	UCACUACCUGACAAUACAGU
hsa-mir-483	UCACUCCUCUCCUCCCGUCUU
hsa-mir-589	UCAGAACAAAUGCCGGUUCCCAGA
hsa-mir-545	UCAGCAAACAUUUAUUGUGUGC
hsa-mir-500	UCAGGACACUUCUGAACUUGGA
hsa-mir-484	UCAGGCUCAGUCCCCUCCCGAU
hsa-mir-584	UCAGUUCCAGGCCAACCAGGCU
hsa-mir-770	UCCAGUACCACGUGUCAGGGCCA
hsa-mir-662	UCCCACGUUGUGGCCCAGCAG
hsa-mir-361	UCCCCCAGGUGUGAUUCUGAUUU
hsa-mir-671	UCCGGUUCUCAGGGCUCCACC
hsa-mir-877	UCCUCUUCUCCCUCCUCCCAG
hsa-mir-1281	UCGCCUCCUCCUCUCCC
hsa-mir-1292	UCGCGCCCCGGCUCCCGUUC
hsa-mir-127	UCGGAUCCGUCUGAGCUUGGCU
hsa-mir-1234	UCGGCCUGACCACCCACCCCAC
hsa-mir-126	UCGUACCGUGAGUAAUAAUGCG
hsa-mir-342	UCUCACACAGAAAUCGCACCCGU
hsa-mir-581	UCUUGUGUUCUCUAGAUCAGU
hsa-mir-494	UGAAACAUACACGGGAAACCUC
hsa-mir-549	UGACAACUAUGGAUGAGCUCU
hsa-mir-1225	UGAGCCCCUGUGCCGCCCCCAG
hsa-mir-1233	UGAGCCCUGUCCUCCCGCAG
hsa-mir-339	UGAGCGCCUCGACGACAGAGCCG
hsa-mir-1827	UGAGGCAGUAGAUUGAAU
hsa-mir-451	UGAGGGAGUAGGAUGUAUGGUU
hsa-let-7e	UGAGGUAGGAGGUUGUAUAGUU
hsa-let-7a-1	UGAGGUAGUAGGUUGUAUAGUU
hsa-let-7b	UGAGGUAGUAGGUUGUGUGGUU
hsa-let-7g	UGAGGUAGUAGUUUGUACAGUU
hsa-mir-496	UGAGUAUUACAUGGCCAAUCUC
hsa-mir-190b	UGAUAUGUUUGAUAUUGGGUU
hsa-mir-938	UGCCCUUAAAGGUGAACCCAGU
hsa-mir-31	UGCUAUGCCAACAUAUUGCCAU
hsa-mir-139	UGGAGACGCGGCCCUGUUGGAGU
hsa-mir-765	UGGAGGAGAAGGAAGGUGAUG
hsa-mir-1290	UGGAUUUUUGGAUCAGGGA
hsa-mir-585	UGGGCGUAUCUGUAUGCUA
hsa-mir-601	UGGUCUAGGAUUGUUGGAGGAG
hsa-mir-876	UGGUGGUUUACAAAGUAAUUCA
hsa-mir-182	UGGUUCUAGACUUGCCAACUA
hsa-mir-597	UGGUUCUCUUGUGGCUCAAGCGU
hsa-mir-668	UGUCACUCGGCUCGGCCCACUAC
hsa-mir-223	UGUCAGUUUGUCAAAUACCCCA
hsa-mir-1294	UGUGAGGUUGGCAUUGUUGUCU
hsa-mir-933	UGUGCGCAGGGAGACCUCUCCC
hsa-mir-636	UGUGCUUGCUCGUCCCGCCCGCA
hsa-mir-1206	UGUUCAUGUAGAUGUUUAAGC
hsa-mir-2052	UGUUUUGAUAACAGUAAUGU
hsa-mir-889	UUAAUAUCGGACAACCAUUGU
hsa-mir-137	UUAUUGCUUAAGAAUACGCGUAG
hsa-mir-95	UUCAACGGGUAUUUAUUGAGCA
hsa-mir-1297	UUCAAGUAAUUCAGGUG
hsa-mir-197	UUCACCACCUUCUCCACCCAGC
hsa-mir-579	UUCAUUUGGUAUAAACCGCGAUU
hsa-mir-488	UUGAAAGGCUAUUUCUUGGUC
hsa-mir-580	UUGAGAAUGAUGAAUCAUUAGG
hsa-mir-588	UUGGCCACAAUGGGUUAGAAC
hsa-mir-592	UUGUGUCAAUAUGCGAUGAUGU
hsa-mir-1303	UUUAGAGACGGGGUCUUGCUCU
hsa-mir-498	UUUCAAGCCAGGGGGCGUUUUUC
hsa-mir-587	UUUCCAUAGGUGAUGAGUCAC
hsa-mir-1180	UUUCCGGCUCGCGUGGGUGUGU
hsa-mir-133b	UUUGGUCCCCUUCAACCAGCUA
hsa-mir-375	UUUGUUCGUUCGGCUCGCGUGA
hsa-mir-1305	UUUUCAACUCUAAUGGGAGAGA
hsa-mir-335	UUUUUCAUUAUUGCUCCUGACC
hsa-mir-606	AAACUACUGAAAAUCAAAGAU
hsa-mir-181a-2	ACCACUGACCGUUGACUGUACC
hsa-mir-1248	ACCUUCUUGUAUAAGCACUGUGCUAAA
hsa-mir-20b	ACUGUAGUAUGGGCACUUCCAG
hsa-mir-635	ACUUGGGCACUGAAACAAUGUCC
hsa-mir-497	CAAACCACACUGUGGUGUUAGA
hsa-mir-708	CAACUAGACUGUGAGCUUCUAG
hsa-mir-128-1	CGGGGCCGUAGCACUGUCUGAGA
hsa-mir-151	CUAGACUGAAGCUCCUUGAGG
hsa-mir-943	CUGACUGUUGCCGUCCUCCAG
hsa-mir-873	GGAGACUGAUGAGUUCCCGGGA
hsa-mir-128-2	GGGGGCCGAUACACUGUACGAGA
hsa-mir-1323	UCAAAACUGAGGGGCAUUUUCU
hsa-mir-1208	UCACUGUUCAGACAGGCGGA
hsa-mir-1304	UCUCACUGUAGCCUCGAACCCC
hsa-mir-493	UGAAGGUCUACUGUGUGCCAGG
hsa-mir-143	UGAGAUGAAGCACUGUAGCUC
hsa-mir-24-2	UGCCUACUGAGCUGAAACACAG
hsa-mir-24-1	UGCCUACUGAGCUGAUAUCAGU
hsa-mir-184	UGGACGGAGAACUGAUAAGGGU
hsa-mir-1291	UGGCCCUGACUGAAGACCAGCAGU
hsa-mir-542	UGUGACAGAUUGAUAACUGAAA
hsa-mir-1178	UUGCUCACUGUUCUUCCCUAG
hsa-mir-224	AAAAUGGUGCCCUAGUGACUACA
hsa-mir-518e	AAAGCGCUUCCCUUCAGAGUG
hsa-mir-651	AAAGGAAAGUGUAUCCUAAAAG
hsa-mir-181c	AACCAUCGACCGUUGAGUGGAC
hsa-mir-1245	AAGUGAUCUAAAGGCCUACAU
hsa-mir-885	AGGCAGCGGGGUGUAGUGGAUA
hsa-mir-1257	AGUGAAUGAUGGGUUCUGACC
hsa-mir-891a	AGUGGCACAUGUUUGUUGUGAG
hsa-mir-510	AUUGAAACCUCUAAGAGUGGA
hsa-mir-32	CAAUUUAGUGUGUGUGAUAUUU
hsa-mir-1265	CAGGAUGUGGUCAAGUGUUGUU
hsa-mir-325	CCUAGUAGGUGUCCAGUAAGUGU
hsa-mir-1267	CCUGUUGAAGUGUAAUCCCCA
hsa-mir-921	CUAGUGAGGGACAGAACCAGGAUUC
hsa-mir-373	GAAGUGCUUCGAUUUUGGGGUGU
hsa-mir-595	GAAGUGUGCCGUGGUGUGUCU
hsa-mir-1296	GAGUGGGGCUUCGACCCUAACC
hsa-mir-205	GAUUUCAGUGGAGUGAAGUUC
hsa-mir-302e	UAAGUGCUUCCAUGCUU
hsa-mir-302c	UAAGUGCUUCCAUGUUUCAGUGG
hsa-mir-302d	UAAGUGCUUCCAUGUUUGAGUGU
hsa-mir-302b	UAAGUGCUUCCAUGUUUUAGUAG
hsa-mir-302a	UAAGUGCUUCCAUGUUUUGGUGA
hsa-mir-1972	UCAGGCCAGGCACAGUGGCUCA
hsa-mir-338	UCCAGCAUCAGUGAUUUUGUUG
hsa-mir-1825	UCCAGUGCCCUCCUCUCC
hsa-mir-628	UCUAGUAAGAGUGGCAGUCGA
hsa-mir-571	UGAGUUGGCCAUCUGAGUGAG
hsa-mir-206	UGGAAUGUAAGGAAGUGUGUGG
hsa-mir-27a	UUCACAGUGGCUAAGUUCCGC
hsa-mir-2110	UUGGGGAAACGGCCGCUGAGUG
hsa-mir-1183	CACUGUAGGUGAUGGUGAGAGUGGGCA
hsa-mir-573	CUGAAGUGAUGUGUAACUGAUCAG
hsa-mir-646	AAGCAGCUGCCUCUGAGGC
hsa-mir-596	AAGCCUGCCCGGCUCCUCGGG
hsa-mir-622	ACAGUCUGCUGAGGUUGGAGC
hsa-mir-492	AGGACCUGCGGGACAAGAUUCUU
hsa-mir-604	AGGCUGCGGAAUUCAGGAC
hsa-mir-1260	AUCCCACCUCUGCCACCA
hsa-mir-937	AUCCGCGCUCUGACUCUCUGCC
hsa-mir-639	AUCGCUGCGGUUGCGAGCGCUGU
hsa-mir-640	AUGAUCCAGGAACCUGCCUCU
hsa-mir-424	CAAAACGUGAGGCGCUGCUAU
hsa-mir-7-1	CAACAAAUCACAGUCUGCCAUA
hsa-mir-449b	CAGCCACAACUACCCUGCCACU
hsa-mir-15a	CAGGCCAUAUUGUGCUGCCUCA
hsa-mir-195	CCAAUAUUGGCUGUGCUGCUCC
hsa-mir-190	CCGGCCGCCGGCUCCGCCCCG
hsa-mir-1976	CCUCCUGCCCUCCUUGCUGU
hsa-mir-15b	CGAAUCAUUAUUUGCUGCUCUA
hsa-mir-1538	CGGCCCGGGCUGCUGCUGUUCCU
hsa-mir-192	CUGCCAAUUCCAUAGGUCACAG
hsa-mir-1238	CUUCCUCGUCUGUCUGCCCC
hsa-mir-602	GACACGGGCGACAGCUGCGGCCC
hsa-mir-1322	GAUGAUGCUGCUGAUGCUG
hsa-mir-191	GCUGCGCUUGGAUUUCGUCCCC
hsa-mir-503	GGGGUAUUGUUUCCGCUGCCAGG
hsa-mir-632	GUGUCUGCUUCCUGUGGGA
hsa-mir-147b	GUGUGCGGAAAUGCUUCUGCUA
hsa-mir-654	UAUGUCUGCUGACCAUCACCUU
hsa-mir-1228	UCACACCUGCCUCGCCCCCC
hsa-mir-103-1-as	UCAUAGCCCUGUACAAUGCUGCU
hsa-mir-1539	UCCUGCGCGUCCCAGAUGCCC
hsa-mir-1237	UCCUUCUGCUCCGUCCCCCAG
hsa-mir-1913	UCUGCCCCCUCCGCUGCUGCCA
hsa-mir-767	UCUGCUCAUACCCCAUGGUUUCU
hsa-mir-558	UGAGCUGCUGUACCAAAAU
hsa-mir-346	UGUCUGCCCGCAUGCCUGCCUCU
hsa-mir-22	AAGCUGCCAGUUGAAGAACUGU
hsa-mir-93	ACUGCUGAGCUAGCACUUCCCG
hsa-mir-34b	CAAUCACUAACUCCACUGCCAU
hsa-mir-34a	CAAUCAGCAAGUAUACUGCCCU
hsa-mir-16-1	CCAGUAUUAACUGUGCUGCUGA
hsa-mir-106b	CCGCACUGUGGGUACUUGCUGC
hsa-mir-1229	CUCUCACCACUGCCCUCCCACAG
hsa-let-7i	CUGCGCAAGCUACUGCCUUGCU
hsa-mir-200c	UAAUACUGCCGGGUAAUGAUGGA
hsa-mir-196b	UCGACAGCACGACACUGCCUUC
hsa-mir-372	AAAGUGCUGCGACAUUUGAGCGU
hsa-mir-1271	AGUGCCUGCUAUGUGCCAGGCA
hsa-mir-27b	UUCACAGUGGCUAAGUUCUGC
hsa-mir-320a	AAAAGCUGGGUUGAGAGGGCGA
hsa-mir-1306	ACGUUGGCUCUGGUGGUG
hsa-mir-412	ACUUCACCUGGUCCACUAGCCGU
hsa-mir-631	AGACCUGGCCCAGACCUCAGC
hsa-mir-569	AGUUAAUGAAUCCUGGAAAGU
hsa-mir-490	CAACCUGGAGGACUCCAUGCUG
hsa-mir-28	CACUAGAUUGUGAGCUCCUGGA
hsa-mir-326	CCUCUGGGCCCUUCCUCCAG
hsa-mir-760	CGGCUCUGGGUCUGUGGGGA
hsa-mir-505	CGUCAACACUUGCUGGUUUCCU
hsa-mir-1270	CUGGAGAUAUGGAAGAGCUGUGU
hsa-mir-432	CUGGAUGGCUCCUCCAUGUCU
hsa-mir-30c-2	CUGGGAGAAGGCUGUUUACUCU
hsa-mir-30c-1	CUGGGAGAGGGUUGUUUACUCC
hsa-mir-30b	CUGGGAGGUGGAUGUUUACUUC
hsa-mir-769	CUGGGAUCUCCGGGGUCUUGGUU
hsa-mir-150	CUGGUACAGGCCUGGGGGACAG
hsa-mir-29b-2	CUGGUUUCACAUGGUGGCUUAG
hsa-mir-619	GACCUGGACAUGUUUGUGCCCAGU
hsa-mir-331	GCCCCUGGGCCUAUCCUAGAA
hsa-mir-345	GCCCUGAACGAGGGGUCUGGAG
hsa-mir-204	GCUGGGAAGGCAAAGGGACGU
hsa-mir-612	GCUGGGCAGGGCUUCUGAGCUCCUU
hsa-mir-29b-1	GCUGGUUUCAUAUGGUGGUUUAGA
hsa-mir-1207	UCAGCUGGCCCUCAUUUC
hsa-mir-615	UCCGAGCCUGGGUCUCCCUCUU
hsa-mir-1204	UCGUGGCCUGGUCUCCAUUAU
hsa-mir-610	UGAGCUAAAUGUGUGCUGGGA
hsa-mir-18b	UGCCCUAAAUGCCCCUUCUGGC
hsa-mir-146b	UGCCCUGUGGACUCAGUUCUGG
hsa-mir-1293	UGGGUGGUCUGGAGAUUUGUGC
hsa-mir-541	UGGUGGGCACAGAAUCUGGACU
hsa-mir-1295	UUAGGCCGCAGAUCUGGGUGA
hsa-mir-1299	UUCUGGAAUUCUGUGUGAGGGA
hsa-mir-758	UUUGUGACCUGGUCCACUAACC
hsa-mir-552	AACAGGUGACUGGUUAGACAA
hsa-mir-193b	AACUGGCCCUCAAAGUCCCGCU
hsa-mir-193a	AACUGGCCUACAAAGUCCCAGU
hsa-mir-422a	ACUGGACUUAGGGUCAGAAGGC
hsa-mir-378	ACUGGACUUGGAGUCAGAAGGC
hsa-mir-222	AGCUACAUCUGGCUACUGGGU
hsa-mir-1263	AUGGUACCCUGGCAUACUGAGU
hsa-mir-1298	CAUCUGGGCAACUGACUGAAC
hsa-mir-1247	CCCCGGGAACGUCGAGACUGGAGC
hsa-mir-875	CCUGGAAACACUGAGGUUGUG
hsa-mir-1269	CUGGACUGAGCCGUGCUACUGG
hsa-mir-1914	GGAGGGGUCCCGCACUGGGAGG
hsa-mir-145	GGAUUCCUGGAAAUACUGUUCU
hsa-mir-141	UAACACUGUCUGGUAAAGAUGG
hsa-mir-200a	UAACACUGUCUGGUAACGAUGU
hsa-mir-582	UAACUGGUUGAACAACUGAACC
hsa-mir-429	UAAUACUGUCUGGUAAAACCGU
hsa-mir-934	UGUCUACUACUGGAGACACUGG
hsa-mir-653	UUCACUGGAGUUUGUUUCAAUA
hsa-mir-216a	UCACAGUGGUCUCUGGGAUUAU
hsa-mir-449a	UGGCAGUGUAUUGUUAGCUGGU
hsa-mir-1243	AACUGGAUCAAUUAUAGGAGUG
hsa-mir-221	AGCUACAUUGUCUGCUGGGUUUC
hsa-mir-939	CCCUGGGCCUCUGCUCCCCAG
hsa-mir-874	CUGCCCUGGCCCGAGGGACCGA
hsa-mir-328	CUGGCCCUCUCUGCCCUUCCGU
hsa-mir-370	GCCUGCUGGGGUGGAACCUGGU
hsa-mir-1231	GUGUCUGGGCGGACAGCUGC
hsa-mir-661	UGCCUGGGUCUCUGGCCUGCGCGU
hsa-mir-593	UGUCUCUGCUGGGGUUUCU
hsa-mir-383	ACAGCACUGCCUGGUCAGA
hsa-mir-324	ACUGCCCCAGGUGCUGCUGG
hsa-mir-200b	UAAUACUGCCUGGUAAUGAUGA
hsa-mir-645	UCUAGGCUGGUACUGCUGA
hsa-mir-1288	UGGACUGCCCUGAUCUGGAGA
hsa-mir-18a	ACUGCCCUAAGUGCUCCUUCUGG
hsa-mir-513b	AAAUGUCACCUUUUUGAGAGGA
hsa-mir-1255b-2	AACCACUUUCUUUGCUCAUCCA
hsa-mir-634	AACCAGCACCCCAACUUUGGAC
hsa-mir-1179	AAGCAUUCUUUCAUUGGUUGG
hsa-mir-369	AAUAAUACAUGGUUGAUCUUU
hsa-mir-613	AGGAAUGUUCCUUCUUUGCC
hsa-mir-655	AUAAUACAUGGUUAACCUCUUU
hsa-mir-556	AUAUUACCAUUAGCUCAUCUUU
hsa-mir-377	AUCACACAAAGGCAACUUUUGU
hsa-mir-539	AUCAUACAAGGACAAUUUCUUU
hsa-mir-1261	AUGGAUAAGGCUUUGGCUU
hsa-mir-548c	CAAAAAUCUCAAUUACUUUUGC
hsa-mir-518b	CAAAGCGCUCCCCUUUAGAGGU
hsa-mir-518d	CAAAGCGCUUCCCUUUGGAGC
hsa-mir-1252	CAAAUGAGCUUAAUUUCCUUUU
hsa-mir-548b	CAAGAACCUCAGUUGCUUUUGU
hsa-mir-570	CGAAAACAGCAAUUACCUUUGC
hsa-mir-1227	CGUGCCACCCUUUUCCCCAG
hsa-mir-98	CUAUACAACUUACUACUUUCCC
hsa-mir-337	CUCCUAUAUGAUGCCUUUCUUC
hsa-let-7c	CUGUACAACCUUCUAGCUUUCC
hsa-mir-30e	CUUUCAGUCGGAUGUUUACAGC
hsa-mir-518f	GAAAGCGCUUCUCUUUAGAGG
hsa-mir-525	GAAGGCGCUUCCCUUUAGAGCG
hsa-mir-524	GAAGGCGCUUCCCUUUGGAGU
hsa-mir-625	GACUAUAGAACUUUCCCCCUCA
hsa-mir-1273	GGGCGACAAAGCAAGACUCUUUCUU
hsa-mir-513c	UAAAUUUCACCUUUCUGAGAAGA
hsa-mir-1279	UCAUAUUGCUUCUUUCU
hsa-mir-340	UCCGUCUCAGUUACUUUAUAGC
hsa-mir-215	UCUGUCAUUUCUUUAGGCCAAUA
hsa-mir-627	UCUUUUCUUUGAGACUCACU
hsa-mir-508	UGAUUGUAGCCUUUUGGAGUAGA
hsa-mir-548f-3	AAAAACUGUAAUUACUUUU
hsa-mir-548g	AAAACUGUAAUUACUUUUGUAC
hsa-let-7a-3	CUAUACAAUCUACUGUCUUUC
hsa-let-7f-2	CUAUACAGUCUACUGUCUUUCC
hsa-mir-888	GACUGACACCUCUUUGGGUGAA
hsa-mir-522	AAAAUGGUUCCCUUUAGAGUGU
hsa-mir-520b	AAAGUGCUUCCUUUUAGAGGG
hsa-mir-520c	AAAGUGCUUCCUUUUAGAGGGU
hsa-mir-520e	AAAGUGCUUCCUUUUUGAGGG
hsa-mir-520d	AAAGUGCUUCUCUUUGGUGGGU
hsa-mir-519e	AAGUGCCUCCUUUUAGAGUGUU
hsa-mir-520f	AAGUGCUUCCUUUUAGAGGGUU
hsa-mir-520h	ACAAAGUGCUUCCCUUUAGAGU
hsa-mir-520g	ACAAAGUGCUUCCCUUUAGAGUGU
hsa-mir-644	AGUGUGGCUUUCUUAGAGC
hsa-mir-518c	CAAAGCGCUUCUCUUUAGAGUGU
hsa-mir-519d	CAAAGUGCCUCCCUUUAGAGUG
hsa-mir-1251	CGCUUUGCUCAGCCAGUGUAG
hsa-mir-526b	GAAAGUGCUUCCUUUUAGAGGC
hsa-mir-142	UGUAGUGUUUCCUACUUUAUGGA
hsa-mir-520a	AAAGUGCUUCCCUUUGGACUGU
hsa-let-7d	CUAUACGACCUGCUGCCUUUCU
hsa-mir-30d	CUUUCAGUCAGAUGUUUGCUGC
hsa-mir-1282	UCGUUUGCCUUUUUCUGCUU
hsa-mir-892a	CACUGUGUCCUUUCUGCGUAG
hsa-mir-16-2	CCAAUAUUACUGUGCUGCUUUA
hsa-mir-185	AGGGGCUGGCUUUCCUCUGGUC
hsa-mir-1284	UCUAUACAGACCCUGGCUUUUC
hsa-mir-548a-3	CAAAACUGGCAAUUACUUUUGC
hsa-mir-892b	CACUGGCUCCUUUCUGGGUAGA
hsa-mir-637	ACUGGGGGCUUUCGGGCUCUGCGU
hsa-mir-495	AAACAAACAUGGUGCACUUCUU
hsa-mir-543	AAACAUUCGCGGUGCACUUCUU
hsa-mir-501	AAUGCACCCGGGCAAGGAUUCU
hsa-mir-363	AAUUGCACGGUAUCCAUCUGUA
hsa-mir-1973	ACCGUGCAAAGGUAGCAUA
hsa-mir-660	ACCUCCUGUGUGCAUGGAUUA
hsa-mir-92a-1	AGGUUGGGAUCGGUUGCAAUGCU
hsa-mir-19b-1	AGUUUUGCAGGUUUGCAUCCAGC
hsa-mir-19b-2	AGUUUUGCAGGUUUGCAUUUCA
hsa-mir-623	AUCCCUUGCAGGGGCUGUUGGGU
hsa-mir-297	AUGUAUGUGUGCAUGUGCAUG
hsa-mir-450a-1	AUUGGGAACAUUUUGCAUGUAU
hsa-mir-450a-2	AUUGGGGACAUUUUGCAUUCAU
hsa-mir-574	CACGCUCAUGCACACACCCACA
hsa-mir-431	CAGGUCGUCUUGCAGGGCUUCU
hsa-mir-25	CAUUGCACUUGUCUCGGUCUGA
hsa-mir-1203	CCCGGAGCCAGGAUGCAGCUC
hsa-mir-26a-1	CCUAUUCUUGGUUACUUGCACG
hsa-mir-532	CCUCCCACACCCAAGGCUUGCA
hsa-mir-188	CUCCCACAUGCAGGGUUUGCA
hsa-mir-491	CUUAUGCAAGAUUCCCUUCUAC
hsa-mir-1470	GCCCUCCGCCCGUGCACCCCG
hsa-mir-92a-2	GGGUGGGGAUUUGUUGCAUUAC
hsa-mir-557	GUUUGCACGGGUGGGCCUUGUCU
hsa-mir-559	UAAAGUAAAUAUGCACCAAAA
hsa-mir-586	UAUGCAUUGUAUUUUUAGGUCC
hsa-mir-92b	UAUUGCACUCGUCCCGGCCUCC
hsa-mir-187	UCGUGUCUUGUGUUGCAGCCGG
hsa-mir-548f-5	UGCAAAAGUAAUCACAGUUUUU
hsa-mir-891b	UGCAACUUACCUGAGUCAUUGA
hsa-mir-1286	UGCAGGACCAAGAUGAGCCCU
hsa-mir-448	UUGCAUAUGUAGGAUGUCCCAU
hsa-mir-450b	UUGGGAUCAUUUUGCAUCCAUA
hsa-mir-20a	ACUGCAUUAUGAGCACUUAAAG
hsa-mir-181b-2	CUCACUGAUCAAUGAAUGCA
hsa-mir-509-3	UACUGCAGACGUGGCAAUCAUG
hsa-mir-217	UACUGCAUCAGGAACUGAUUGGA
hsa-mir-1278	UAGUACUGUGCAUAUCAUCUAU
hsa-mir-19a	UGUGCAAAUCUAUGCAAAACUGA
hsa-mir-106a	AAAAGUGCUUACAGUGCAGGUAG
hsa-mir-96	AAUCAUGUGCAGUGCCAAUAUG
hsa-mir-33a	CAAUGUUUCCACAGUGCAUCAC
hsa-mir-301a	CAGUGCAAUAGUAUUGUCAAAGC
hsa-mir-301b	CAGUGCAAUGAUAUUGUCAAAGC
hsa-mir-130b	CAGUGCAAUGAUGAAAGGGCAU
hsa-mir-130a	CAGUGCAAUGUUAAAAGGGCAU
hsa-mir-33b	CAGUGCCUCGGCAGUGCAGCCC
hsa-mir-1287	CUCUAGCCACAGAUGCAGUGAU
hsa-mir-504	GGGAGUGCAGGGCAGGGUUUC
hsa-mir-1912	UACCCAGAGCAUGCAGUGUGAA
hsa-mir-454	UAGUGCAAUAUUGCUUAUAGGGU
hsa-mir-152	UCAGUGCAUGACAGAACUUGG
hsa-mir-17	ACUGCAGUGAAGGCACUUGUAG
hsa-mir-199b	ACAGUAGUCUGCACAUUGGUUA
hsa-mir-1253	AGAGAAGAAGAUCAGCCUGCA
hsa-mir-544	AUUCUGCAUUUUUAGCAAGUUC
hsa-mir-1184	CCUGCAGCGACUUGAUGGCUUCC
hsa-mir-330	GCAAAGCACACGGCCUGCAGAGA
hsa-mir-147	GCCCUCCGCCCGUGCACCCCG
hsa-mir-647	GUGGCUGCACUCACUUCCUUC
hsa-mir-452	CUCAUCUGCAAAGAAGUAAGUG
hsa-mir-1202	GUGCCAGCUGCAGUGGGGGAG
hsa-mir-502	AAUGCACCUGGGCAAGGAUUCA
hsa-mir-648	AAGUGUGCAGGGCACUGGU
hsa-mir-1254	AGCCUGGAAGCUGGAGCCUGCAGU
hsa-mir-1301	UUGCAGCUGCCUGGGAGUGACUUC
hsa-mir-367	AAUUGCACUUUAGCAAUGGUGA
hsa-mir-548h-3	CAAAAACCGCAAUUACUUUUGCA
hsa-mir-1324	CCAGACAGAAUUCUAUGCACUUUC
hsa-mir-30a	CUUUCAGUCGGAUGUUUGCAGC
hsa-mir-548e	AAAAACUGAGACUACUUUUGCA
hsa-mir-548j	CAAAAACUGCAUUACUUUUGC
hsa-mir-603	CACACACUGCAAUUACUUUUGC
hsa-mir-548o	CCAAAACUGCAGUUACUUUUGC
hsa-mir-548p	UAGCAAAAACUGCAGUUACUUU
hsa-mir-519b	AAAGUGCAUCCUUUUAGAGGUU
hsa-mir-519c	AAAGUGCAUCUUUUUAGAGGAU
hsa-mir-517a	AUCGUGCAUCCCUUUAGAGUGU
hsa-mir-517b	AUCGUGCAUCCCUUUAGAGUGU
hsa-mir-517c	AUCGUGCAUCCUUUUAGAGUGU
hsa-mir-148a	UCAGUGCACUACAGAACUUUGU
hsa-mir-148b	UCAGUGCAUCACAGAACUUUGU
hsa-mir-507	UUUUGCACCUUUUGGAGUGAA
hsa-mir-527	CUGCAAAGGGAAGCCCUUUC
hsa-mir-1205	UCUGCAGGGUUUGCUUUGAG

## Sheet: 5n
MOTIF	NUM
AGUGC	36
CUUCC	34
GCUUC	33
AAGUG	32
CCUUU	32
CUGCC	31
GCCCU	31
UUUUG	31
CAGGG	30
GUGCU	30
ACUGU	29
AAAGU	28
CUGGG	28
CUUCU	28
CUUUU	28
GUGCA	28
UGCUU	28
UUUAG	28
CACUG	27
CUGUG	27
GCUGC	27
UUUGC	27
CAAAG	26
CCCUU	26
CCUCU	26
UAGAG	26
UGCAG	26
UGCUG	26
UGGAG	26
GAGGG	24
UGAGC	23
ACUUA	6
AAGUU	5
AGCUU	5
AGGCG	5
CAGCG	5
CGCAG	5
CGGAU	5
CUCAA	5
GAGCG	5
GAUGC	5
GGUCA	5
GUACU	5
GUCCU	5
UAAGG	5
AAGUC	4
ACCUA	4
ACUCA	4
AUCUC	4
AUCUU	4
CAAAC	4
CGAGC	4
CGCCA	4
CGCCU	4
CGUUU	4
UAGAC	4
UAGGC	4
UGUUA	4
CACCG	4
AGUAC	4
AACCC	4
GGACG	4
ACCAA	4
AUUAA	4
UAUGA	4
UUAUG	4
GAACA	4
AGAAA	4
GACUA	4
CAUCG	4
UUAUA	4
UUGAC	4
CUUGA	4
GAACA	4
GUCCG	4
UCGGG	4
GCAAC	4
AAUAA	4
AGUCG	4
CCCGA	4
GUAAA	4
ACUAU	4
CGGCG	4
CUAAG	4
UACGU	4
GACCG	4
AACGG	4
CACGU	4
GACGG	4
UUAAA	4
UAGUC	4
AUAGU	4
ACUCA	4
AACUC	4
CCACG	4
UCACG	4
GGCGA	4
GGCGU	4
UGGCG	4
UCUAA	4
CUCGC	4
CUCGU	4
ACUCG	4
CUUAA	4
CUUAG	4
GCGGU	4
CGCCG	4
ACCGA	4
CGCCA	4
GUUAA	4
CGAUG	3
CGCAC	3
CGGAG	3
CGUGA	3
GGAUA	3
UCACG	3
UCUUA	3
UGGCG	3
UUUAA	3
AACUC	3
CGGAC	3
UCUAA	3
AAACG	3
UAAAC	3
CGAAC	3
CGUCA	3
AUAUC	3
ACUAU	3
AAUAG	3
UAGUC	3
UACCG	3
CCGUA	3
UUAAG	3
CGAAU	3
GCGCG	3
CGCGC	3
UCCGA	3
UCCGG	3
CGUGA	3
ACGUG	3
ACGUU	3
AACGU	3
CACGU	3
GUCGG	3
ACUCG	3
UUAAC	3
AUAAU	3
CCUUA	3
CGUCA	3
CGUCG	3
ACGUC	3
UCGUU	3
ACGCC	3
UCGCC	3
UGCGA	3
UGCGU	3
GUGCG	3
UUGCG	3
GAUCG	3
GAUAG	3
AGCGG	3
GCGUA	3
GCGUC	3
AGCGU	3
AACGC	3
GACGA	3
CGAAA	3
ACGAG	3
GCGAG	3
CGUAC	3
CUCGA	3
ACGCC	3
CGGCA	2
UACUA	2
UACUC	2
UUUCG	2
CGUUC	2
CAUGA	2
CGAGA	2
CGAUU	2
AUGCG	2
UAUAU	2
UAAUC	2
AUGAC	2
CAACG	2
CUAUC	2
GAAUA	2
AUACC	2
CCAAG	2
CGGCA	2
UCGCU	2
GAAUA	2
GCGCA	2
CUAAU	2
UAUCU	2
GACGU	2
ACGGA	2
AUAGC	2
CGUAC	2
UUAGU	2
UUCGG	2
CACGA	2
CACGC	2
CUCGA	2
GAUCG	2
CCGGU	2
GCGUC	2
GCCGA	2
AGCGG	2
UCGUA	2
AGCGU	2
CGACG	2
CGGAA	2
ACGUA	2
AACGA	2
CCGAU	2
CGCAA	2
UCGCA	2
CGUUC	2
GCGAG	2
GCGAU	2
UCGCA	2
GACGC	2
CGAGA	2
UCGAG	2
UCGAU	2
AUCGA	2
UUCGA	2
UACGA	2
UACGA	2
UUCGA	2
UUCGU	2
CUUCG	2
UCUCG	1
UGUCG	1
CGCAU	1
GUUCG	1
CGAAG	1
CGUAU	1
CGACU	1
CUACG	1
AUUCG	1
CGGUA	1
CAUAA	1
CGUAA	1
CGCUA	1
ACGCU	1
UACGG	1
GUACG	1
UAACG	1
CGGUA	1
ACCGG	1
CCGGA	1
CGCGA	1
AUCGA	1
UAUCG	1
GAUAC	1
CGAUA	1
AGCGA	1
GCGUU	1
CCGGA	1
GUCGC	1
UUCGC	1
ACGAA	1
UCGAA	1
UCGAG	1
CGUAA	1
UCGAA	1
ACGAA	1
ACGAU	1
UACGC	1

## Sheet: 6n
hsa-mir-548e	AAAAACUGAGACUACUUUUGCA									6n Motif	No of microRNA
hsa-mir-548f-3	AAAAACUGUAAUUACUUUU	AAGUGC	22		GCUUCC	22		UUUAGA	21	AAGUGC	22
hsa-mir-1537	AAAACCGUCUAGUUACAGUUGU	hsa-mir-106a	AAAAGUGCUUACAGUGCAGGUAG		hsa-mir-518e	AAAGCGCUUCCCUUCAGAGUG		hsa-mir-522	AAAAUGGUUCCCUUUAGAGUGU	GCUUCC	22
hsa-mir-553	AAAACGGUGAGAUUUUGUUUU	hsa-mir-519b	AAAGUGCAUCCUUUUAGAGGUU		hsa-mir-520a	AAAGUGCUUCCCUUUGGACUGU		hsa-mir-519b	AAAGUGCAUCCUUUUAGAGGUU	UUUAGA	21
hsa-mir-548g	AAAACUGUAAUUACUUUUGUAC	hsa-mir-519c	AAAGUGCAUCUUUUUAGAGGAU		hsa-mir-520b	AAAGUGCUUCCUUUUAGAGGG		hsa-mir-519c	AAAGUGCAUCUUUUUAGAGGAU	UUAGAG	20
hsa-mir-320a	AAAAGCUGGGUUGAGAGGGCGA	hsa-mir-372	AAAGUGCUGCGACAUUUGAGCGU		hsa-mir-520c	AAAGUGCUUCCUUUUAGAGGGU		hsa-mir-520b	AAAGUGCUUCCUUUUAGAGGG	UGCUUC	19
hsa-mir-548k	AAAAGUACUUGCGGAUUUUGCU	hsa-mir-520a	AAAGUGCUUCCCUUUGGACUGU		hsa-mir-520e	AAAGUGCUUCCUUUUUGAGGG		hsa-mir-520c	AAAGUGCUUCCUUUUAGAGGGU	AGUGCU	18
hsa-mir-548l	AAAAGUAUUUGCGGGUUUUGUC	hsa-mir-520b	AAAGUGCUUCCUUUUAGAGGG		hsa-mir-520f	AAGUGCUUCCUUUUAGAGGGUU		hsa-mir-519e	AAGUGCCUCCUUUUAGAGUGUU	GUGCUU	18
hsa-mir-106a	AAAAGUGCUUACAGUGCAGGUAG	hsa-mir-520c	AAAGUGCUUCCUUUUAGAGGGU		hsa-mir-520h	ACAAAGUGCUUCCCUUUAGAGU		hsa-mir-520f	AAGUGCUUCCUUUUAGAGGGUU
hsa-mir-224	AAAAUGGUGCCCUAGUGACUACA	hsa-mir-520e	AAAGUGCUUCCUUUUUGAGGG		hsa-mir-520g	ACAAAGUGCUUCCCUUUAGAGUGU		hsa-mir-520h	ACAAAGUGCUUCCCUUUAGAGU
hsa-mir-522	AAAAUGGUUCCCUUUAGAGUGU	hsa-mir-520d	AAAGUGCUUCUCUUUGGUGGGU		hsa-mir-518d	CAAAGCGCUUCCCUUUGGAGC		hsa-mir-520g	ACAAAGUGCUUCCCUUUAGAGUGU
hsa-mir-495	AAACAAACAUGGUGCACUUCUU	hsa-mir-519e	AAGUGCCUCCUUUUAGAGUGUU		hsa-mir-935	CCAGUUACCGCUUCCGCUACCGC		hsa-mir-605	AGAAGGCACUAUGAGAUUUAGA
hsa-mir-543	AAACAUUCGCGGUGCACUUCUU	hsa-mir-520f	AAGUGCUUCCUUUUAGAGGGUU		hsa-mir-1184	CCUGCAGCGACUUGAUGGCUUCC		hsa-mir-517a	AUCGUGCAUCCCUUUAGAGUGU
hsa-mir-649	AAACCUGUGUUGUUCAAGAGUC	hsa-mir-520h	ACAAAGUGCUUCCCUUUAGAGU		hsa-mir-526b	GAAAGUGCUUCCUUUUAGAGGC		hsa-mir-517b	AUCGUGCAUCCCUUUAGAGUGU	AAGUGC	AGUGCU	GCUUCC
hsa-mir-606	AAACUACUGAAAAUCAAAGAU	hsa-mir-520g	ACAAAGUGCUUCCCUUUAGAGUGU		hsa-mir-523	GAACGCGCUUCCCUAUAGAGGGU		hsa-mir-517c	AUCGUGCAUCCUUUUAGAGUGU				GUGCUU
hsa-mir-618	AAACUCUACUUGUCCUUCUGAGU	hsa-mir-18a	ACUGCCCUAAGUGCUCCUUCUGG		hsa-mir-525	GAAGGCGCUUCCCUUUAGAGCG		hsa-mir-518b	CAAAGCGCUCCCCUUUAGAGGU					UGCUUC	UUUAGA	UUAGAG
hsa-mir-641	AAAGACAUAGGAUAGAGUCACCUC	hsa-mir-519d	CAAAGUGCCUCCCUUUAGAGUG		hsa-mir-524	GAAGGCGCUUCCCUUUGGAGU		hsa-mir-518c	CAAAGCGCUUCUCUUUAGAGUGU
hsa-mir-518e	AAAGCGCUUCCCUUCAGAGUG	hsa-mir-526b	GAAAGUGCUUCCUUUUAGAGGC		hsa-mir-632	GUGUCUGCUUCCUGUGGGA		hsa-mir-519d	CAAAGUGCCUCCCUUUAGAGUG		AA GUG CUU GCUU C UUA GAG
hsa-mir-651	AAAGGAAAGUGUAUCCUAAAAG	hsa-mir-373	GAAGUGCUUCGAUUUUGGGGUGU		hsa-mir-302e	UAAGUGCUUCCAUGCUU		hsa-mir-518f	GAAAGCGCUUCUCUUUAGAGG					AA GUG CUU GCUU C UUA GAG
hsa-mir-562	AAAGUAGCUGUACCAUUUGC	hsa-mir-302e	UAAGUGCUUCCAUGCUU		hsa-mir-302c	UAAGUGCUUCCAUGUUUCAGUGG		hsa-mir-526b	GAAAGUGCUUCCUUUUAGAGGC					AAGUGC	AGUGCU	GCUUCC
hsa-mir-519b	AAAGUGCAUCCUUUUAGAGGUU	hsa-mir-302c	UAAGUGCUUCCAUGUUUCAGUGG		hsa-mir-302d	UAAGUGCUUCCAUGUUUGAGUGU		hsa-mir-525	GAAGGCGCUUCCCUUUAGAGCG								GUGCUU
hsa-mir-519c	AAAGUGCAUCUUUUUAGAGGAU	hsa-mir-302d	UAAGUGCUUCCAUGUUUGAGUGU		hsa-mir-302b	UAAGUGCUUCCAUGUUUUAGUAG		hsa-mir-29b-1	GCUGGUUUCAUAUGGUGGUUUAGA									UGCUUC	UUUAGA	UUAGAG
hsa-mir-372	AAAGUGCUGCGACAUUUGAGCGU	hsa-mir-302b	UAAGUGCUUCCAUGUUUUAGUAG		hsa-mir-302a	UAAGUGCUUCCAUGUUUUGGUGA		hsa-mir-1303	UUUAGAGACGGGGUCUUGCUCU
hsa-mir-520a	AAAGUGCUUCCCUUUGGACUGU	hsa-mir-302a	UAAGUGCUUCCAUGUUUUGGUGA		hsa-mir-302f	UAAUUGCUUCCAUGUUU
hsa-mir-520b	AAAGUGCUUCCUUUUAGAGGG
hsa-mir-520c	AAAGUGCUUCCUUUUAGAGGGU									hsa-mir-519b	AAA GUG CAU CCUU UUA GAG GUU
hsa-mir-520e	AAAGUGCUUCCUUUUUGAGGG	UUAGAG	20		UGCUUC	19		AGUGCU	18	hsa-mir-519c	AAA GUG CAU CUUU UUA GAG GAU
hsa-mir-520d	AAAGUGCUUCUCUUUGGUGGGU	hsa-mir-522	AAAAUGGUUCCCUUUAGAGUGU		hsa-mir-520b	AAAGUGCUUCCUUUUAGAGGG		hsa-mir-106a	AAAAGUGCUUACAGUGCAGGUAG	hsa-mir-520b	AAA GUG CUU CCUU UUA GAG GG			AA GUG CUU GCUU C UUA GAG
hsa-mir-513b	AAAUGUCACCUUUUUGAGAGGA	hsa-mir-519b	AAAGUGCAUCCUUUUAGAGGUU		hsa-mir-520c	AAAGUGCUUCCUUUUAGAGGGU		hsa-mir-372	AAAGUGCUGCGACAUUUGAGCGU	hsa-mir-520c	AAA GUG CUU CCUU UUA GAG GGU			AAGUGC	AGUGCU	GCUUCC	GUGCUU	UGCUUC	UUUAGA	UUAGAG
hsa-mir-944	AAAUUAUUGUACAUCGGAUGAG	hsa-mir-519c	AAAGUGCAUCUUUUUAGAGGAU		hsa-mir-520e	AAAGUGCUUCCUUUUUGAGGG		hsa-mir-520a	AAAGUGCUUCCCUUUGGACUGU	hsa-mir-519e	AA GUG CCU CCUU UUA GAG UGUU
hsa-mir-362	AACACACCUAUUCAAGGAUUCA	hsa-mir-520b	AAAGUGCUUCCUUUUAGAGGG		hsa-mir-520d	AAAGUGCUUCUCUUUGGUGGGU		hsa-mir-520b	AAAGUGCUUCCUUUUAGAGGG	hsa-mir-520f	AA GUG CUU CCUU UUA GAG GGUU			hsa-mir-519b	AAA GUG CAU CCUU UUA GAG GUU
hsa-mir-552	AACAGGUGACUGGUUAGACAA	hsa-mir-520c	AAAGUGCUUCCUUUUAGAGGGU		hsa-mir-520f	AAGUGCUUCCUUUUAGAGGGUU		hsa-mir-520c	AAAGUGCUUCCUUUUAGAGGGU	hsa-mir-520h	ACAAA GUG CUU CCCU UUA GAG U			hsa-mir-519c	AAA GUG CAU CUUU UUA GAG GAU
hsa-mir-376c	AACAUAGAGGAAAUUCCACGU	hsa-mir-519e	AAGUGCCUCCUUUUAGAGUGUU		hsa-mir-520h	ACAAAGUGCUUCCCUUUAGAGU		hsa-mir-520e	AAAGUGCUUCCUUUUUGAGGG	hsa-mir-520g	ACAAA GUG CUU CCCU UUA GAG UGU			hsa-mir-520b	AAA GUG CUU CCUU UUA GAG GG
hsa-mir-1255b-2	AACCACUUUCUUUGCUCAUCCA	hsa-mir-520f	AAGUGCUUCCUUUUAGAGGGUU		hsa-mir-520g	ACAAAGUGCUUCCCUUUAGAGUGU		hsa-mir-520d	AAAGUGCUUCUCUUUGGUGGGU	hsa-mir-526b	GAAA GUG CUU CCUU UUA GAG GC			hsa-mir-520c	AAA GUG CUU CCUU UUA GAG GGU
hsa-mir-634	AACCAGCACCCCAACUUUGGAC	hsa-mir-520h	ACAAAGUGCUUCCCUUUAGAGU		hsa-mir-526b	GAAAGUGCUUCCUUUUAGAGGC		hsa-mir-520f	AAGUGCUUCCUUUUAGAGGGUU	hsa-mir-525	GAA GGCG CUU CCCU UUA GAG CG			hsa-mir-519e	AA GUG CCU CCUU UUA GAG UGUU
hsa-mir-181c	AACCAUCGACCGUUGAGUGGAC	hsa-mir-520g	ACAAAGUGCUUCCCUUUAGAGUGU		hsa-mir-373	GAAGUGCUUCGAUUUUGGGGUGU		hsa-mir-520h	ACAAAGUGCUUCCCUUUAGAGU	Hsa-mir-522	AA AA UGG UUCCCU UUA GAG UGU			hsa-mir-520f	AA GUG CUU CCUU UUA GAG GGUU
hsa-mir-100	AACCCGUAGAUCCGAACUUGUG	hsa-mir-644	AGUGUGGCUUUCUUAGAGC		hsa-mir-632	GUGUCUGCUUCCUGUGGGA		hsa-mir-520g	ACAAAGUGCUUCCCUUUAGAGUGU	hsa-mir-605	AG AA GGC ACUAUGAGAU UUA GA			hsa-mir-520h	ACAAA GUG CUU CCCU UUA GAG U
hsa-mir-122	AACGCCAUUAUCACACUAAAUA	hsa-mir-517a	AUCGUGCAUCCCUUUAGAGUGU		hsa-mir-147b	GUGUGCGGAAAUGCUUCUGCUA		hsa-mir-18a	ACUGCCCUAAGUGCUCCUUCUGG	hsa-mir-517a	AUC GUG CAU CCCU UUA GAG UGU			hsa-mir-520g	ACAAA GUG CUU CCCU UUA GAG UGU
hsa-mir-1243	AACUGGAUCAAUUAUAGGAGUG	hsa-mir-517b	AUCGUGCAUCCCUUUAGAGUGU		hsa-mir-302e	UAAGUGCUUCCAUGCUU		hsa-mir-526b	GAAAGUGCUUCCUUUUAGAGGC	hsa-mir-517b	AUC GUG CAU CCCU UUA GAG UGU			hsa-mir-526b	GAAA GUG CUU CCUU UUA GAG GC
hsa-mir-193b	AACUGGCCCUCAAAGUCCCGCU	hsa-mir-517c	AUCGUGCAUCCUUUUAGAGUGU		hsa-mir-302c	UAAGUGCUUCCAUGUUUCAGUGG		hsa-mir-373	GAAGUGCUUCGAUUUUGGGGUGU	hsa-mir-517c	AUC GUG CAU CCUU UUA GAG UGU			hsa-mir-525	GAA GGCG CUU CCCU UUA GAG CG
hsa-mir-193a	AACUGGCCUACAAAGUCCCAGU	hsa-mir-518b	CAAAGCGCUCCCCUUUAGAGGU		hsa-mir-302d	UAAGUGCUUCCAUGUUUGAGUGU		hsa-mir-302e	UAAGUGCUUCCAUGCUU	hsa-mir-518b	CA AA GCG CUC CCCU UUA GAG GU			Hsa-mir-522	AA AA UGG UUCCCU UUA GAG UGU
hsa-mir-576	AAGAUGUGGAAAAAUUGGAAUC	hsa-mir-518c	CAAAGCGCUUCUCUUUAGAGUGU		hsa-mir-302b	UAAGUGCUUCCAUGUUUUAGUAG		hsa-mir-302c	UAAGUGCUUCCAUGUUUCAGUGG	hsa-mir-518c	CA AA GCG CUUCUCU UUA GAG UGU			hsa-mir-605	AG AA GGC ACUAUGAGAU UUA GA
hsa-mir-646	AAGCAGCUGCCUCUGAGGC	hsa-mir-519d	CAAAGUGCCUCCCUUUAGAGUG		hsa-mir-302a	UAAGUGCUUCCAUGUUUUGGUGA		hsa-mir-302d	UAAGUGCUUCCAUGUUUGAGUGU	hsa-mir-519d	CA AA GUG CCU CCCU UUA GAG UG			hsa-mir-517a	AUC GUG CAU CCCU UUA GAG UGU
hsa-mir-1179	AAGCAUUCUUUCAUUGGUUGG	hsa-mir-518f	GAAAGCGCUUCUCUUUAGAGG		hsa-mir-302f	UAAUUGCUUCCAUGUUU		hsa-mir-302b	UAAGUGCUUCCAUGUUUUAGUAG	hsa-mir-518f	GA AA GCG CUU CUCU UUA GAG G			hsa-mir-517b	AUC GUG CAU CCCU UUA GAG UGU
hsa-mir-129-2	AAGCCCUUACCCCAAAAAGCAU	hsa-mir-526b	GAAAGUGCUUCCUUUUAGAGGC		hsa-mir-1279	UCAUAUUGCUUCUUUCU		hsa-mir-302a	UAAGUGCUUCCAUGUUUUGGUGA	hsa-mir-29b-1	GCUGGUUUCAUAUGGUGGU UUA GA			hsa-mir-517c	AUC GUG CAU CCUU UUA GAG UGU
hsa-mir-129-1	AAGCCCUUACCCCAAAAAGUAU	hsa-mir-525	GAAGGCGCUUCCCUUUAGAGCG		hsa-mir-632	GUGUCUGCUUCCUGUGGGA				hsa-mir-1303	UUUAGAGACGGGGUCUUGCUCU			hsa-mir-518b	CA AA GCG CUC CCCU UUA GAG GU
hsa-mir-596	AAGCCUGCCCGGCUCCUCGGG	hsa-mir-1303	UUUAGAGACGGGGUCUUGCUCU											hsa-mir-518c	CA AA GCG CUUCUCU UUA GAG UGU
hsa-mir-22	AAGCUGCCAGUUGAAGAACUGU													hsa-mir-519d	CA AA GUG CCU CCCU UUA GAG UG
hsa-mir-940	AAGGCAGGGCCCCCGCUCCCC	GUGCUU	18											hsa-mir-518f	GA AA GCG CUU CUCU UUA GAG G
hsa-mir-1244	AAGUAGUUGGUUUGUAUGAGAUGGUU	hsa-mir-106a	AAAAGUGCUUACAGUGCAGGUAG											hsa-mir-29b-1	GCUGGUUUCAUAUGGUGGU UUA GA
hsa-mir-1245	AAGUGAUCUAAAGGCCUACAU	hsa-mir-520a	AAAGUGCUUCCCUUUGGACUGU											hsa-mir-1303	UUUAGAGACGGGGUCUUGCUCU
hsa-mir-519e	AAGUGCCUCCUUUUAGAGUGUU	hsa-mir-520b	AAAGUGCUUCCUUUUAGAGGG
hsa-mir-520f	AAGUGCUUCCUUUUAGAGGGUU	hsa-mir-520c	AAAGUGCUUCCUUUUAGAGGGU
hsa-mir-648	AAGUGUGCAGGGCACUGGU	hsa-mir-520e	AAAGUGCUUCCUUUUUGAGGG
hsa-mir-369	AAUAAUACAUGGUUGAUCUUU	hsa-mir-520d	AAAGUGCUUCUCUUUGGUGGGU
hsa-mir-410	AAUAUAACACAGAUGGCCUGU	hsa-mir-520f	AAGUGCUUCCUUUUAGAGGGUU
hsa-mir-656	AAUAUUAUACAGUCAACCUCU	hsa-mir-520h	ACAAAGUGCUUCCCUUUAGAGU
hsa-mir-34c	AAUCACUAACCACACGGCCAGG	hsa-mir-520g	ACAAAGUGCUUCCCUUUAGAGUGU
hsa-mir-154	AAUCAUACACGGUUGACCUAUU	hsa-mir-2113	AUUUGUGCUUGGCUCUGUCAC
hsa-mir-487a	AAUCAUACAGGGACAUCCAGUU	hsa-mir-526b	GAAAGUGCUUCCUUUUAGAGGC
hsa-mir-96	AAUCAUGUGCAGUGCCAAUAUG	hsa-mir-373	GAAGUGCUUCGAUUUUGGGGUGU
hsa-mir-382	AAUCAUUCACGGACAACACUU	hsa-mir-302e	UAAGUGCUUCCAUGCUU
hsa-mir-487b	AAUCGUACAGGGUCAUCCACUU	hsa-mir-302c	UAAGUGCUUCCAUGUUUCAGUGG
hsa-mir-501	AAUGCACCCGGGCAAGGAUUCU	hsa-mir-302d	UAAGUGCUUCCAUGUUUGAGUGU
hsa-mir-502	AAUGCACCUGGGCAAGGAUUCA	hsa-mir-302b	UAAGUGCUUCCAUGUUUUAGUAG
hsa-mir-1246	AAUGGAUUUUUGGAGCAGG	hsa-mir-302a	UAAGUGCUUCCAUGUUUUGGUGA
hsa-mir-652	AAUGGCGCCACUAGGGUUGUG	hsa-mir-636	UGUGCUUGCUCGUCCCGCCCGCA
hsa-mir-363	AAUUGCACGGUAUCCAUCUGUA
hsa-mir-367	AAUUGCACUUUAGCAAUGGUGA
hsa-mir-520h	ACAAAGUGCUUCCCUUUAGAGU
hsa-mir-520g	ACAAAGUGCUUCCCUUUAGAGUGU	AAGUGC	22		GCUUCC	22		UUUAGA	21
hsa-mir-216b	ACACACUUACCCGUAGAGAUUCUA	hsa-mir-106a	AAAAGUGCUUACAGUGCAGGUAG		hsa-mir-518e	AAAGCGCUUCCCUUCAGAGUG		hsa-mir-522	AAAAUGGUUCCCUUUAGAGUGU
hsa-mir-383	ACAGCACUGCCUGGUCAGA	hsa-mir-519b	AAAGUGCAUCCUUUUAGAGGUU		hsa-mir-520a	AAAGUGCUUCCCUUUGGACUGU		hsa-mir-519b	AAAGUGCAUCCUUUUAGAGGUU
hsa-mir-214	ACAGCAGGCACAGACAGGCAGU	hsa-mir-519c	AAAGUGCAUCUUUUUAGAGGAU		hsa-mir-520b	AAAGUGCUUCCUUUUAGAGGG		hsa-mir-519c	AAAGUGCAUCUUUUUAGAGGAU
hsa-mir-125a	ACAGGUGAGGUUCUUGGGAGCC	hsa-mir-372	AAAGUGCUGCGACAUUUGAGCGU		hsa-mir-520c	AAAGUGCUUCCUUUUAGAGGGU		hsa-mir-520b	AAAGUGCUUCCUUUUAGAGGG
hsa-mir-936	ACAGUAGAGGGAGGAAUCGCAG	hsa-mir-520a	AAAGUGCUUCCCUUUGGACUGU		hsa-mir-520e	AAAGUGCUUCCUUUUUGAGGG		hsa-mir-520c	AAAGUGCUUCCUUUUAGAGGGU
hsa-mir-199b	ACAGUAGUCUGCACAUUGGUUA	hsa-mir-520b	AAAGUGCUUCCUUUUAGAGGG		hsa-mir-520f	AAGUGCUUCCUUUUAGAGGGUU		hsa-mir-519e	AAGUGCCUCCUUUUAGAGUGUU
hsa-mir-622	ACAGUCUGCUGAGGUUGGAGC	hsa-mir-520c	AAAGUGCUUCCUUUUAGAGGGU		hsa-mir-520h	ACAAAGUGCUUCCCUUUAGAGU		hsa-mir-520f	AAGUGCUUCCUUUUAGAGGGUU
hsa-mir-1250	ACAUUUUCCAGCCCAUUCA	hsa-mir-520e	AAAGUGCUUCCUUUUUGAGGG		hsa-mir-520g	ACAAAGUGCUUCCCUUUAGAGUGU		hsa-mir-520h	ACAAAGUGCUUCCCUUUAGAGU
hsa-mir-181a-2	ACCACUGACCGUUGACUGUACC	hsa-mir-520d	AAAGUGCUUCUCUUUGGUGGGU		hsa-mir-518d	CAAAGCGCUUCCCUUUGGAGC		hsa-mir-520g	ACAAAGUGCUUCCCUUUAGAGUGU
hsa-mir-665	ACCAGGAGGCUGAGGCCCCU	hsa-mir-519e	AAGUGCCUCCUUUUAGAGUGUU		hsa-mir-935	CCAGUUACCGCUUCCGCUACCGC		hsa-mir-605	AGAAGGCACUAUGAGAUUUAGA
hsa-mir-1973	ACCGUGCAAAGGUAGCAUA	hsa-mir-520f	AAGUGCUUCCUUUUAGAGGGUU		hsa-mir-1184	CCUGCAGCGACUUGAUGGCUUCC		hsa-mir-517a	AUCGUGCAUCCCUUUAGAGUGU
hsa-mir-660	ACCUCCUGUGUGCAUGGAUUA	hsa-mir-520h	ACAAAGUGCUUCCCUUUAGAGU		hsa-mir-526b	GAAAGUGCUUCCUUUUAGAGGC		hsa-mir-517b	AUCGUGCAUCCCUUUAGAGUGU
hsa-mir-1248	ACCUUCUUGUAUAAGCACUGUGCUAAA	hsa-mir-520g	ACAAAGUGCUUCCCUUUAGAGUGU		hsa-mir-523	GAACGCGCUUCCCUAUAGAGGGU		hsa-mir-517c	AUCGUGCAUCCUUUUAGAGUGU
hsa-mir-1249	ACGCCCUUCCCCCCCUUCUUCA	hsa-mir-18a	ACUGCCCUAAGUGCUCCUUCUGG		hsa-mir-525	GAAGGCGCUUCCCUUUAGAGCG		hsa-mir-518b	CAAAGCGCUCCCCUUUAGAGGU
hsa-mir-125b-1	ACGGGUUAGGCUCUUGGGAGCU	hsa-mir-519d	CAAAGUGCCUCCCUUUAGAGUG		hsa-mir-524	GAAGGCGCUUCCCUUUGGAGU		hsa-mir-518c	CAAAGCGCUUCUCUUUAGAGUGU
hsa-mir-1306	ACGUUGGCUCUGGUGGUG	hsa-mir-526b	GAAAGUGCUUCCUUUUAGAGGC		hsa-mir-632	GUGUCUGCUUCCUGUGGGA		hsa-mir-519d	CAAAGUGCCUCCCUUUAGAGUG
hsa-mir-766	ACUCCAGCCCCACAGCCUCAGC	hsa-mir-373	GAAGUGCUUCGAUUUUGGGGUGU		hsa-mir-302e	UAAGUGCUUCCAUGCUU		hsa-mir-518f	GAAAGCGCUUCUCUUUAGAGG
hsa-mir-1307	ACUCGGCGUGGCGUCGGUCGUG	hsa-mir-302e	UAAGUGCUUCCAUGCUU		hsa-mir-302c	UAAGUGCUUCCAUGUUUCAGUGG		hsa-mir-526b	GAAAGUGCUUCCUUUUAGAGGC
hsa-mir-17	ACUGCAGUGAAGGCACUUGUAG	hsa-mir-302c	UAAGUGCUUCCAUGUUUCAGUGG		hsa-mir-302d	UAAGUGCUUCCAUGUUUGAGUGU		hsa-mir-525	GAAGGCGCUUCCCUUUAGAGCG
hsa-mir-20a	ACUGCAUUAUGAGCACUUAAAG	hsa-mir-302d	UAAGUGCUUCCAUGUUUGAGUGU		hsa-mir-302b	UAAGUGCUUCCAUGUUUUAGUAG		hsa-mir-29b-1	GCUGGUUUCAUAUGGUGGUUUAGA
hsa-mir-324	ACUGCCCCAGGUGCUGCUGG	hsa-mir-302b	UAAGUGCUUCCAUGUUUUAGUAG		hsa-mir-302a	UAAGUGCUUCCAUGUUUUGGUGA		hsa-mir-1303	UUUAGAGACGGGGUCUUGCUCU
hsa-mir-18a	ACUGCCCUAAGUGCUCCUUCUGG	hsa-mir-302a	UAAGUGCUUCCAUGUUUUGGUGA		hsa-mir-302f	UAAUUGCUUCCAUGUUU
hsa-mir-93	ACUGCUGAGCUAGCACUUCCCG
hsa-mir-422a	ACUGGACUUAGGGUCAGAAGGC
hsa-mir-378	ACUGGACUUGGAGUCAGAAGGC	UUAGAG	20		UGCUUC	19		AGUGCU	18
hsa-mir-637	ACUGGGGGCUUUCGGGCUCUGCGU	hsa-mir-522	AAAAUGGUUCCCUUUAGAGUGU		hsa-mir-520b	AAAGUGCUUCCUUUUAGAGGG		hsa-mir-106a	AAAAGUGCUUACAGUGCAGGUAG
hsa-mir-20b	ACUGUAGUAUGGGCACUUCCAG	hsa-mir-519b	AAAGUGCAUCCUUUUAGAGGUU		hsa-mir-520c	AAAGUGCUUCCUUUUAGAGGGU		hsa-mir-372	AAAGUGCUGCGACAUUUGAGCGU
hsa-mir-600	ACUUACAGACAAGAGCCUUGCUC	hsa-mir-519c	AAAGUGCAUCUUUUUAGAGGAU		hsa-mir-520e	AAAGUGCUUCCUUUUUGAGGG		hsa-mir-520a	AAAGUGCUUCCCUUUGGACUGU
hsa-mir-412	ACUUCACCUGGUCCACUAGCCGU	hsa-mir-520b	AAAGUGCUUCCUUUUAGAGGG		hsa-mir-520d	AAAGUGCUUCUCUUUGGUGGGU		hsa-mir-520b	AAAGUGCUUCCUUUUAGAGGG
hsa-mir-635	ACUUGGGCACUGAAACAAUGUCC	hsa-mir-520c	AAAGUGCUUCCUUUUAGAGGGU		hsa-mir-520f	AAGUGCUUCCUUUUAGAGGGUU		hsa-mir-520c	AAAGUGCUUCCUUUUAGAGGGU
hsa-mir-643	ACUUGUAUGCUAGCUCAGGUAG	hsa-mir-519e	AAGUGCCUCCUUUUAGAGUGUU		hsa-mir-520h	ACAAAGUGCUUCCCUUUAGAGU		hsa-mir-520e	AAAGUGCUUCCUUUUUGAGGG
hsa-mir-605	AGAAGGCACUAUGAGAUUUAGA	hsa-mir-520f	AAGUGCUUCCUUUUAGAGGGUU		hsa-mir-520g	ACAAAGUGCUUCCCUUUAGAGUGU		hsa-mir-520d	AAAGUGCUUCUCUUUGGUGGGU
hsa-mir-642	AGACACAUUUGGAGAGGGAACC	hsa-mir-520h	ACAAAGUGCUUCCCUUUAGAGU		hsa-mir-526b	GAAAGUGCUUCCUUUUAGAGGC		hsa-mir-520f	AAGUGCUUCCUUUUAGAGGGUU
hsa-mir-591	AGACCAUGGGUUCUCAUUGU	hsa-mir-520g	ACAAAGUGCUUCCCUUUAGAGUGU		hsa-mir-373	GAAGUGCUUCGAUUUUGGGGUGU		hsa-mir-520h	ACAAAGUGCUUCCCUUUAGAGU
hsa-mir-631	AGACCUGGCCCAGACCUCAGC	hsa-mir-644	AGUGUGGCUUUCUUAGAGC		hsa-mir-632	GUGUCUGCUUCCUGUGGGA		hsa-mir-520g	ACAAAGUGCUUCCCUUUAGAGUGU
hsa-mir-617	AGACUUCCCAUUUGAAGGUGGC	hsa-mir-517a	AUCGUGCAUCCCUUUAGAGUGU		hsa-mir-147b	GUGUGCGGAAAUGCUUCUGCUA		hsa-mir-18a	ACUGCCCUAAGUGCUCCUUCUGG
hsa-mir-1253	AGAGAAGAAGAUCAGCCUGCA	hsa-mir-517b	AUCGUGCAUCCCUUUAGAGUGU		hsa-mir-302e	UAAGUGCUUCCAUGCUU		hsa-mir-526b	GAAAGUGCUUCCUUUUAGAGGC
hsa-mir-202	AGAGGUAUAGGGCAUGGGAA	hsa-mir-517c	AUCGUGCAUCCUUUUAGAGUGU		hsa-mir-302c	UAAGUGCUUCCAUGUUUCAGUGG		hsa-mir-373	GAAGUGCUUCGAUUUUGGGGUGU
hsa-mir-924	AGAGUCUUGUGAUGUCUUGC	hsa-mir-518b	CAAAGCGCUCCCCUUUAGAGGU		hsa-mir-302d	UAAGUGCUUCCAUGUUUGAGUGU		hsa-mir-302e	UAAGUGCUUCCAUGCUU
hsa-mir-1468	AGCAAAAUAAGCAAAUGGAAAA	hsa-mir-518c	CAAAGCGCUUCUCUUUAGAGUGU		hsa-mir-302b	UAAGUGCUUCCAUGUUUUAGUAG		hsa-mir-302c	UAAGUGCUUCCAUGUUUCAGUGG
hsa-mir-298	AGCAGAAGCAGGGAGGUUCUCCCA	hsa-mir-519d	CAAAGUGCCUCCCUUUAGAGUG		hsa-mir-302a	UAAGUGCUUCCAUGUUUUGGUGA		hsa-mir-302d	UAAGUGCUUCCAUGUUUGAGUGU
hsa-mir-107	AGCAGCAUUGUACAGGGCUAUCA	hsa-mir-518f	GAAAGCGCUUCUCUUUAGAGG		hsa-mir-302f	UAAUUGCUUCCAUGUUU		hsa-mir-302b	UAAGUGCUUCCAUGUUUUAGUAG
hsa-mir-1254	AGCCUGGAAGCUGGAGCCUGCAGU	hsa-mir-526b	GAAAGUGCUUCCUUUUAGAGGC		hsa-mir-1279	UCAUAUUGCUUCUUUCU		hsa-mir-302a	UAAGUGCUUCCAUGUUUUGGUGA
hsa-mir-222	AGCUACAUCUGGCUACUGGGU	hsa-mir-525	GAAGGCGCUUCCCUUUAGAGCG		hsa-mir-632	GUGUCUGCUUCCUGUGGGA
hsa-mir-221	AGCUACAUUGUCUGCUGGGUUUC	hsa-mir-1303	UUUAGAGACGGGGUCUUGCUCU
hsa-mir-423	AGCUCGGUCUGAGGCCCCUCAGU
hsa-mir-626	AGCUGUCUGAAAAUGUCUU	GUGCUU	18		hsa-mir-522	AAAAUGGUUCCCUUUAGAGUGU
hsa-mir-613	AGGAAUGUUCCUUCUUUGCC	hsa-mir-106a	AAAAGUGCUUACAGUGCAGGUAG		hsa-mir-519b	AAAGUGCAUCCUUUUAGAGGUU
hsa-mir-492	AGGACCUGCGGGACAAGAUUCUU	hsa-mir-520a	AAAGUGCUUCCCUUUGGACUGU		hsa-mir-519c	AAAGUGCAUCUUUUUAGAGGAU
hsa-mir-650	AGGAGGCAGCGCUCUCAGGAC	hsa-mir-520b	AAAGUGCUUCCUUUUAGAGGG		hsa-mir-520b	AAAGUGCUUCCUUUUAGAGGG
hsa-mir-1255a	AGGAUGAGCAAAGAAAGUAGAUU	hsa-mir-520c	AAAGUGCUUCCUUUUAGAGGGU		hsa-mir-520c	AAAGUGCUUCCUUUUAGAGGGU
hsa-mir-564	AGGCACGGUGUCAGCAGGC	hsa-mir-520e	AAAGUGCUUCCUUUUUGAGGG		hsa-mir-519e	AAGUGCCUCCUUUUAGAGUGUU
hsa-mir-885	AGGCAGCGGGGUGUAGUGGAUA	hsa-mir-520d	AAAGUGCUUCUCUUUGGUGGGU		hsa-mir-520f	AAGUGCUUCCUUUUAGAGGGUU
hsa-mir-1256	AGGCAUUGACUUCUCACUAGCU	hsa-mir-520f	AAGUGCUUCCUUUUAGAGGGUU		hsa-mir-520h	ACAAAGUGCUUCCCUUUAGAGU
hsa-mir-663	AGGCGGGGCGCCGCGGGACCGC	hsa-mir-520h	ACAAAGUGCUUCCCUUUAGAGU		hsa-mir-520g	ACAAAGUGCUUCCCUUUAGAGUGU
hsa-mir-604	AGGCUGCGGAAUUCAGGAC	hsa-mir-520g	ACAAAGUGCUUCCCUUUAGAGUGU		hsa-mir-605	AGAAGGCACUAUGAGAUUUAGA
hsa-mir-149	AGGGAGGGACGGGGGCUGUGC	hsa-mir-2113	AUUUGUGCUUGGCUCUGUCAC		hsa-mir-517a	AUCGUGCAUCCCUUUAGAGUGU
hsa-mir-638	AGGGAUCGCGGGCGGGUGGCGGCCU	hsa-mir-526b	GAAAGUGCUUCCUUUUAGAGGC		hsa-mir-517b	AUCGUGCAUCCCUUUAGAGUGU
hsa-mir-185	AGGGGCUGGCUUUCCUCUGGUC	hsa-mir-373	GAAGUGCUUCGAUUUUGGGGUGU		hsa-mir-517c	AUCGUGCAUCCUUUUAGAGUGU
hsa-mir-608	AGGGGUGGUGUUGGGACAGCUCCGU	hsa-mir-302e	UAAGUGCUUCCAUGCUU		hsa-mir-518b	CAAAGCGCUCCCCUUUAGAGGU
hsa-mir-555	AGGGUAAGCUGAACCUCUGAU	hsa-mir-302c	UAAGUGCUUCCAUGUUUCAGUGG		hsa-mir-518c	CAAAGCGCUUCUCUUUAGAGUGU
hsa-mir-609	AGGGUGUUUCUCUCAUCUCU	hsa-mir-302d	UAAGUGCUUCCAUGUUUGAGUGU		hsa-mir-519d	CAAAGUGCCUCCCUUUAGAGUG
hsa-mir-563	AGGUUGACAUACGUUUCCC	hsa-mir-302b	UAAGUGCUUCCAUGUUUUAGUAG		hsa-mir-518f	GAAAGCGCUUCUCUUUAGAGG
hsa-mir-92a-1	AGGUUGGGAUCGGUUGCAAUGCU	hsa-mir-302a	UAAGUGCUUCCAUGUUUUGGUGA		hsa-mir-526b	GAAAGUGCUUCCUUUUAGAGGC
hsa-mir-567	AGUAUGUUCUUCCAGGACAGAAC	hsa-mir-636	UGUGCUUGCUCGUCCCGCCCGCA		hsa-mir-525	GAAGGCGCUUCCCUUUAGAGCG
hsa-mir-630	AGUAUUCUGUACCAGGGAAGGU				hsa-mir-29b-1	GCUGGUUUCAUAUGGUGGUUUAGA
hsa-mir-616	AGUCAUUGGAGGGUUUGAGCAG				hsa-mir-1303	UUUAGAGACGGGGUCUUGCUCU
hsa-mir-1257	AGUGAAUGAUGGGUUCUGACC
hsa-mir-1271	AGUGCCUGCUAUGUGCCAGGCA
hsa-mir-891a	AGUGGCACAUGUUUGUUGUGAG
hsa-mir-644	AGUGUGGCUUUCUUAGAGC
hsa-mir-569	AGUUAAUGAAUCCUGGAAAGU
hsa-mir-1258	AGUUAGGAUUAGGUCGUGGAA
hsa-mir-19b-1	AGUUUUGCAGGUUUGCAUCCAGC
hsa-mir-19b-2	AGUUUUGCAGGUUUGCAUUUCA
hsa-mir-9-3	AUAAAGCUAGAUAACCGAAAGU
hsa-mir-208b	AUAAGACGAACAAAAGGUUUGU
hsa-mir-208a	AUAAGACGAGCAAAAAGCUUGU
hsa-mir-655	AUAAUACAUGGUUAACCUCUUU
hsa-mir-1185-2	AUAUACAGGGGGAGACUCUCAU
hsa-mir-1185-1	AUAUACAGGGGGAGACUCUUAU
hsa-mir-556	AUAUUACCAUUAGCUCAUCUUU
hsa-mir-421	AUCAACAGACAUUAAUUGGGCGC
hsa-mir-377	AUCACACAAAGGCAACUUUUGU
hsa-mir-23b	AUCACAUUGCCAGGGAUUACC
hsa-mir-23a	AUCACAUUGCCAGGGAUUUCC
hsa-mir-539	AUCAUACAAGGACAAUUUCUUU
hsa-mir-376b	AUCAUAGAGGAAAAUCCAUGUU
hsa-mir-433	AUCAUGAUGGGCUCCUCGGUGU
hsa-mir-1260	AUCCCACCUCUGCCACCA
hsa-mir-623	AUCCCUUGCAGGGGCUGUUGGGU
hsa-mir-937	AUCCGCGCUCUGACUCUCUGCC
hsa-mir-639	AUCGCUGCGGUUGCGAGCGCUGU
hsa-mir-425	AUCGGGAAUGUCGUGUCCGCCC
hsa-mir-517a	AUCGUGCAUCCCUUUAGAGUGU
hsa-mir-517b	AUCGUGCAUCCCUUUAGAGUGU
hsa-mir-517c	AUCGUGCAUCCUUUUAGAGUGU
hsa-mir-640	AUGAUCCAGGAACCUGCCUCU
hsa-mir-620	AUGGAGAUAGAUAUAGAAAU
hsa-mir-1261	AUGGAUAAGGCUUUGGCUU
hsa-mir-1262	AUGGGUGAAUUUGUAGAAGGAU
hsa-mir-1263	AUGGUACCCUGGCAUACUGAGU
hsa-mir-218-1	AUGGUUCCGUCAAGCACCAUGG
hsa-mir-135b	AUGUAGGGCUAAAAGCCAUGGG
hsa-mir-568	AUGUAUAAAUGUAUACACAC
hsa-mir-297	AUGUAUGUGUGCAUGUGCAUG
hsa-mir-384	AUUCCUAGAAAUUGUUCAUA
hsa-mir-544	AUUCUGCAUUUUUAGCAAGUUC
hsa-mir-510	AUUGAAACCUCUAAGAGUGGA
hsa-mir-450a-1	AUUGGGAACAUUUUGCAUGUAU
hsa-mir-450a-2	AUUGGGGACAUUUUGCAUUCAU
hsa-mir-2113	AUUUGUGCUUGGCUCUGUCAC
hsa-mir-548h-3	CAAAAACCGCAAUUACUUUUGCA
hsa-mir-548j	CAAAAACUGCAUUACUUUUGC
hsa-mir-548c	CAAAAAUCUCAAUUACUUUUGC
hsa-mir-424	CAAAACGUGAGGCGCUGCUAU
hsa-mir-548a-3	CAAAACUGGCAAUUACUUUUGC
hsa-mir-548n	CAAAAGUAAUUGUGGAUUUUGU
hsa-mir-497	CAAACCACACUGUGGUGUUAGA
hsa-mir-583	CAAAGAGGAAGGUCCCAUUAC
hsa-mir-518b	CAAAGCGCUCCCCUUUAGAGGU
hsa-mir-518d	CAAAGCGCUUCCCUUUGGAGC
hsa-mir-518c	CAAAGCGCUUCUCUUUAGAGUGU
hsa-mir-548m	CAAAGGUAUUUGUGGUUUUUG
hsa-mir-519d	CAAAGUGCCUCCCUUUAGAGUG
hsa-mir-561	CAAAGUUUAAGAUCCUUGAAGU
hsa-mir-1252	CAAAUGAGCUUAAUUUCCUUUU
hsa-mir-7-1	CAACAAAUCACAGUCUGCCAUA
hsa-mir-7-2	CAACAAAUCCCAGUCUACCUAA
hsa-mir-21	CAACACCAGUCGAUGGGCUGU
hsa-mir-490	CAACCUGGAGGACUCCAUGCUG
hsa-mir-708	CAACUAGACUGUGAGCUUCUAG
hsa-mir-548b	CAAGAACCUCAGUUGCUUUUGU
hsa-mir-99a	CAAGCUCGCUUCUAUGGGUCUG
hsa-mir-99b	CAAGCUCGUGUCUGUGGGUCCG
hsa-mir-1264	CAAGUCUUAUUUGAGCACCUGUU
hsa-mir-34b	CAAUCACUAACUCCACUGCCAU
hsa-mir-34a	CAAUCAGCAAGUAUACUGCCCU
hsa-mir-33a	CAAUGUUUCCACAGUGCAUCAC
hsa-mir-32	CAAUUUAGUGUGUGUGAUAUUU
hsa-mir-624	CACAAGGUAUUGGUAUUACCU
hsa-mir-603	CACACACUGCAAUUACUUUUGC
hsa-mir-942	CACAUGGCCGAAACAGAGAAGU
hsa-mir-323	CACAUUACACGGUCGACCUCU
hsa-mir-1911	CACCAGGCAUUGUGGUCUCC
hsa-mir-574	CACGCUCAUGCACACACCCACA
hsa-mir-28	CACUAGAUUGUGAGCUCCUGGA
hsa-mir-892b	CACUGGCUCCUUUCUGGGUAGA
hsa-mir-1183	CACUGUAGGUGAUGGUGAGAGUGGGCA
hsa-mir-892a	CACUGUGUCCUUUCUGCGUAG
hsa-mir-449b	CAGCCACAACUACCCUGCCACU
hsa-mir-1265	CAGGAUGUGGUCAAGUGUUGUU
hsa-mir-15a	CAGGCCAUAUUGUGCUGCCUCA
hsa-mir-1321	CAGGGAGGUGAAUGUGAU
hsa-mir-431	CAGGUCGUCUUGCAGGGCUUCU
hsa-mir-802	CAGUAACAAAGAUUCAUCCUUGU
hsa-mir-301a	CAGUGCAAUAGUAUUGUCAAAGC
hsa-mir-301b	CAGUGCAAUGAUAUUGUCAAAGC
hsa-mir-130b	CAGUGCAAUGAUGAAAGGGCAU
hsa-mir-130a	CAGUGCAAUGUUAAAAGGGCAU
hsa-mir-33b	CAGUGCCUCGGCAGUGCAGCCC
hsa-mir-136	CAUCAUCGUCUCAAAUGAGUCU
hsa-mir-1298	CAUCUGGGCAACUGACUGAAC
hsa-mir-218-2	CAUGGUUCUGUCAAGCACCGCG
hsa-mir-25	CAUUGCACUUGUCUCGGUCUGA
hsa-mir-548o	CCAAAACUGCAGUUACUUUUGC
hsa-mir-16-2	CCAAUAUUACUGUGCUGCUUUA
hsa-mir-195	CCAAUAUUGGCUGUGCUGCUCC
hsa-mir-181d	CCACCGGGGGAUGAAUGUCAC
hsa-mir-1324	CCAGACAGAAUUCUAUGCACUUUC
hsa-mir-16-1	CCAGUAUUAACUGUGCUGCUGA
hsa-mir-935	CCAGUUACCGCUUCCGCUACCGC
hsa-mir-453	CCCAGCAGGACGGGAGCG
hsa-mir-1224	CCCCACCUCCUCUCUCCUCAG
hsa-mir-1915	CCCCAGGGCGACGCGGCGGG
hsa-mir-1247	CCCCGGGAACGUCGAGACUGGAGC
hsa-mir-1203	CCCGGAGCCAGGAUGCAGCUC
hsa-mir-939	CCCUGGGCCUCUGCUCCCCAG
hsa-mir-1266	CCCUGUUCUAUGCCCUGAGGGA
hsa-mir-106b	CCGCACUGUGGGUACUUGCUGC
hsa-mir-190	CCGGCCGCCGGCUCCGCCCCG
hsa-mir-1908	CCGGCCGCCGGCUCCGCCCCG
hsa-mir-1181	CCGUCGCCGCCACCCGAGCCG
hsa-mir-325	CCUAGUAGGUGUCCAGUAAGUGU
hsa-mir-26a-2	CCUAUUCUUGAUUACUUGUUUC
hsa-mir-26a-1	CCUAUUCUUGGUUACUUGCACG
hsa-mir-532	CCUCCCACACCCAAGGCUUGCA
hsa-mir-1976	CCUCCUGCCCUCCUUGCUGU
hsa-mir-146a	CCUCUGAAAUUCAGUUCUUCAG
hsa-mir-326	CCUCUGGGCCCUUCCUCCAG
hsa-mir-1236	CCUCUUCCCCUUGUCUCUCCAG
hsa-mir-1184	CCUGCAGCGACUUGAUGGCUUCC
hsa-mir-875	CCUGGAAACACUGAGGUUGUG
hsa-mir-134	CCUGUGGGCCACCUAGUCACCAA
hsa-mir-26b	CCUGUUCUCCAUUACUUGGCUC
hsa-mir-1267	CCUGUUGAAGUGUAAUCCCCA
hsa-mir-570	CGAAAACAGCAAUUACCUUUGC
hsa-mir-15b	CGAAUCAUUAUUUGCUGCUCUA
hsa-mir-1909	CGCAGGGGCCGGGUGCUCACCG
hsa-mir-1251	CGCUUUGCUCAGCCAGUGUAG
hsa-mir-1538	CGGCCCGGGCUGCUGCUGUUCCU
hsa-mir-760	CGGCUCUGGGUCUGUGGGGA
hsa-mir-1268	CGGGCGUGGUGGUGGGGG
hsa-mir-486	CGGGGCAGCUCAGUACAGGAU
hsa-mir-128-1	CGGGGCCGUAGCACUGUCUGAGA
hsa-mir-505	CGUCAACACUUGCUGGUUUCCU
hsa-mir-1227	CGUGCCACCCUUUUCCCCAG
hsa-mir-633	CUAAUAGUAUCUACCACAAUAAA
hsa-mir-151	CUAGACUGAAGCUCCUUGAGG
hsa-mir-921	CUAGUGAGGGACAGAACCAGGAUUC
hsa-mir-98	CUAUACAACUUACUACUUUCCC
hsa-let-7a-3	CUAUACAAUCUACUGUCUUUC
hsa-let-7f-1	CUAUACAAUCUAUUGCCUUCCC
hsa-let-7f-2	CUAUACAGUCUACUGUCUUUCC
hsa-let-7d	CUAUACGACCUGCUGCCUUUCU
hsa-mir-181b-2	CUCACUGAUCAAUGAAUGCA
hsa-mir-452	CUCAUCUGCAAAGAAGUAAGUG
hsa-mir-188	CUCCCACAUGCAGGGUUUGCA
hsa-mir-155	CUCCUACAUAUUAGCAUUAACA
hsa-mir-337	CUCCUAUAUGAUGCCUUUCUUC
hsa-mir-1200	CUCCUGAGCCAUUCUGAGCCUC
hsa-mir-1469	CUCGGCGCGGGGCGCGGGCUCC
hsa-mir-1287	CUCUAGCCACAGAUGCAGUGAU
hsa-mir-1229	CUCUCACCACUGCCCUCCCACAG
hsa-mir-573	CUGAAGUGAUGUGUAACUGAUCAG
hsa-mir-943	CUGACUGUUGCCGUCCUCCAG
hsa-mir-527	CUGCAAAGGGAAGCCCUUUC
hsa-mir-192	CUGCCAAUUCCAUAGGUCACAG
hsa-mir-874	CUGCCCUGGCCCGAGGGACCGA
hsa-let-7i	CUGCGCAAGCUACUGCCUUGCU
hsa-mir-1269	CUGGACUGAGCCGUGCUACUGG
hsa-mir-1270	CUGGAGAUAUGGAAGAGCUGUGU
hsa-mir-432	CUGGAUGGCUCCUCCAUGUCU
hsa-mir-328	CUGGCCCUCUCUGCCCUUCCGU
hsa-mir-30c-2	CUGGGAGAAGGCUGUUUACUCU
hsa-mir-30c-1	CUGGGAGAGGGUUGUUUACUCC
hsa-mir-30b	CUGGGAGGUGGAUGUUUACUUC
hsa-mir-769	CUGGGAUCUCCGGGGUCUUGGUU
hsa-mir-150	CUGGUACAGGCCUGGGGGACAG
hsa-mir-29b-2	CUGGUUUCACAUGGUGGCUUAG
hsa-mir-2054	CUGUAAUAUAAAUUUAAUUUAUU
hsa-let-7c	CUGUACAACCUUCUAGCUUUCC
hsa-mir-675	CUGUAUGCCCUCACCGCUCA
hsa-mir-210	CUGUGCGUGUGACAGCGGCUGA
hsa-mir-744	CUGUUGCCACUAACCUCAACCU
hsa-mir-374b	CUUAGCAGGUUGUAUUAUCAUU
hsa-mir-374a	CUUAUCAGAUUGUAUUGUAAUU
hsa-mir-491	CUUAUGCAAGAUUCCCUUCUAC
hsa-mir-1238	CUUCCUCGUCUGUCUGCCCC
hsa-mir-578	CUUCUUGUGCUCUAGGAUUGU
hsa-mir-659	CUUGGUUCAGGGAGGGUCCCCA
hsa-mir-30d	CUUUCAGUCAGAUGUUUGCUGC
hsa-mir-30e	CUUUCAGUCGGAUGUUUACAGC
hsa-mir-30a	CUUUCAGUCGGAUGUUUGCAGC
hsa-mir-518f	GAAAGCGCUUCUCUUUAGAGG
hsa-mir-526b	GAAAGUGCUUCCUUUUAGAGGC
hsa-mir-614	GAACGCCUGUUCUUGCCAGGUGG
hsa-mir-523	GAACGCGCUUCCCUAUAGAGGGU
hsa-mir-525	GAAGGCGCUUCCCUUUAGAGCG
hsa-mir-524	GAAGGCGCUUCCCUUUGGAGU
hsa-mir-373	GAAGUGCUUCGAUUUUGGGGUGU
hsa-mir-595	GAAGUGUGCCGUGGUGUGUCU
hsa-mir-409	GAAUGUUGCUCGGUGAACCCCU
hsa-mir-602	GACACGGGCGACAGCUGCGGCCC
hsa-mir-619	GACCUGGACAUGUUUGUGCCCAGU
hsa-mir-625	GACUAUAGAACUUUCCCCCUCA
hsa-mir-888	GACUGACACCUCUUUGGGUGAA
hsa-mir-575	GAGCCAGUUGGACAGGAGC
hsa-mir-1910	GAGGCAGAAGCAGGAUGACA
hsa-mir-1182	GAGGGUCUUGGGAGGGAUGUGAC
hsa-mir-296	GAGGGUUGGGUGGAGGCUCUCC
hsa-mir-1296	GAGUGGGGCUUCGACCCUAACC
hsa-mir-1272	GAUGAUGAUGGCAGCAAAUUCUGAAA
hsa-mir-1322	GAUGAUGCUGCUGAUGCUG
hsa-mir-205	GAUUUCAGUGGAGUGAAGUUC
hsa-mir-330	GCAAAGCACACGGCCUGCAGAGA
hsa-mir-922	GCAGCAGAGAAUAGGACUACGUC
hsa-mir-211	GCAGGGACAGCAAAGGGGUGC
hsa-mir-455	GCAGUCCAUGGGCAUAUACAC
hsa-mir-186	GCCCAAAGGUGAAUUUUUUGGG
hsa-mir-331	GCCCCUGGGCCUAUCCUAGAA
hsa-mir-1471	GCCCGCGUGUGGAGCCAGGUGU
hsa-mir-147	GCCCUCCGCCCGUGCACCCCG
hsa-mir-1470	GCCCUCCGCCCGUGCACCCCG
hsa-mir-345	GCCCUGAACGAGGGGUCUGGAG
hsa-mir-370	GCCUGCUGGGGUGGAACCUGGU
hsa-mir-551a	GCGACCCACUCUUGGUUUCCA
hsa-mir-551b	GCGACCCAUACUUGGUUUCAG
hsa-mir-611	GCGAGGACCCCUCGGGGUCUGAC
hsa-mir-138-1	GCUACUUCACAACACCAGGGCC
hsa-mir-554	GCUAGUCCUGACUCAGCCAGU
hsa-mir-138-2	GCUAUUUCACGACACCAGGGUU
hsa-mir-191	GCUGCGCUUGGAUUUCGUCCCC
hsa-mir-204	GCUGGGAAGGCAAAGGGACGU
hsa-mir-612	GCUGGGCAGGGCUUCUGAGCUCCUU
hsa-mir-29b-1	GCUGGUUUCAUAUGGUGGUUUAGA
hsa-mir-873	GGAGACUGAUGAGUUCCCGGGA
hsa-mir-1914	GGAGGGGUCCCGCACUGGGAGG
hsa-mir-145	GGAUUCCUGGAAAUACUGUUCU
hsa-mir-657	GGCAGGUUCUCACCCUCUCUAGG
hsa-mir-658	GGCGGAGGGAAGUAGGUCCGUUGGU
hsa-mir-621	GGCUAGCAACAGCGCUUACCU
hsa-mir-504	GGGAGUGCAGGGCAGGGUUUC
hsa-mir-1273	GGGCGACAAAGCAAGACUCUUUCUU
hsa-mir-566	GGGCGCCUGUGAUCCCAAC
hsa-mir-920	GGGGAGCUGUGGAAGCAGUA
hsa-mir-128-2	GGGGGCCGAUACACUGUACGAGA
hsa-mir-503	GGGGUAUUGUUUCCGCUGCCAGG
hsa-mir-92a-2	GGGUGGGGAUUUGUUGCAUUAC
hsa-mir-376a-2	GGUAGAUUUUCCUUCUAUGGU
hsa-mir-371	GGUAUCCGUUUGGGGAUGGU
hsa-mir-198	GGUCCAGAGGGGAGAUAGGUUC
hsa-mir-663b	GGUGGCCCGGCCGUGCCUGAGG
hsa-mir-485	GUCAUACACGGCUCUCCUCUCU
hsa-mir-572	GUCCGCUCGGCGGUGGCCCA
hsa-mir-203	GUGAAAUGUUUAGGACCACUAG
hsa-mir-887	GUGAACGGGCGCCAUCCCGAGG
hsa-mir-183	GUGAAUUACCGAAGGGCCAUAA
hsa-mir-489	GUGACAUCACAUAUACGGCAGC
hsa-mir-1202	GUGCCAGCUGCAGUGGGGGAG
hsa-mir-647	GUGGCUGCACUCACUUCCUUC
hsa-mir-1275	GUGGGGGAGAGGCUGUC
hsa-mir-632	GUGUCUGCUUCCUGUGGGA
hsa-mir-1231	GUGUCUGGGCGGACAGCUGC
hsa-mir-147b	GUGUGCGGAAAUGCUUCUGCUA
hsa-mir-2053	GUGUUAAUUAAACCUCUAUUUAC
hsa-mir-607	GUUCAAAUCCAGAUCUAUAAC
hsa-mir-629	GUUCUCCCAACGUAAGCCCAGC
hsa-mir-599	GUUGUGUCAGUUUAUCAAAC
hsa-mir-557	GUUUGCACGGGUGGGCCUUGUCU
hsa-mir-1276	UAAAGAGCCCUGUGGAGACA
hsa-mir-559	UAAAGUAAAUAUGCACCAAAA
hsa-mir-513c	UAAAUUUCACCUUUCUGAGAAGA
hsa-mir-141	UAACACUGUCUGGUAAAGAUGG
hsa-mir-200a	UAACACUGUCUGGUAACGAUGU
hsa-mir-132	UAACAGUCUACAGCCAUGGUCG
hsa-mir-212	UAACAGUCUCCAGUCACGGCC
hsa-mir-582	UAACUGGUUGAACAACUGAACC
hsa-mir-506	UAAGGCACCCUUCUGAGUAGA
hsa-mir-124-3	UAAGGCACGCGGUGAAUGCC
hsa-mir-302e	UAAGUGCUUCCAUGCUU
hsa-mir-302c	UAAGUGCUUCCAUGUUUCAGUGG
hsa-mir-302d	UAAGUGCUUCCAUGUUUGAGUGU
hsa-mir-302b	UAAGUGCUUCCAUGUUUUAGUAG
hsa-mir-302a	UAAGUGCUUCCAUGUUUUGGUGA
hsa-mir-200c	UAAUACUGCCGGGUAAUGAUGGA
hsa-mir-200b	UAAUACUGCCUGGUAAUGAUGA
hsa-mir-429	UAAUACUGUCUGGUAAAACCGU
hsa-mir-302f	UAAUUGCUUCCAUGUUU
hsa-mir-590	UAAUUUUAUGUAUAAGCUAGU
hsa-mir-144	UACAGUAUAGAUGAUGUACU
hsa-mir-140	UACCACAGGGUAGAACCACGG
hsa-mir-1912	UACCCAGAGCAUGCAGUGUGAA
hsa-mir-10b	UACCCUGUAGAACCGAAUUUGUG
hsa-mir-10a	UACCCUGUAGAUCCGAAUUUGUG
hsa-mir-1277	UACGUAGAUAUAUAUGUAUUUU
hsa-mir-598	UACGUCAUCGUUGUCAUCGUCA
hsa-mir-509-3	UACUGCAGACGUGGCAAUCAUG
hsa-mir-217	UACUGCAUCAGGAACUGAUUGGA
hsa-mir-890	UACUUGGAAAGGCAUCAGUUG
hsa-mir-577	UAGAUAAAAUAUUGGUACCUG
hsa-mir-548p	UAGCAAAAACUGCAGUUACUUU
hsa-mir-29a	UAGCACCAUCUGAAAUCGGUUA
hsa-mir-29c	UAGCACCAUUUGAAAUCGGUUA
hsa-mir-1197	UAGGACACAUGGUCUACUUCU
hsa-mir-1278	UAGUACUGUGCAUAUCAUCUAU
hsa-mir-454	UAGUGCAAUAUUGCUUAUAGGGU
hsa-mir-381	UAUACAAGGGCAAGCUCUCUGU
hsa-mir-300	UAUACAAGGGCAGACUCUCUCU
hsa-mir-586	UAUGCAUUGUAUUUUUAGGUCC
hsa-mir-411	UAUGUAACACGGUCCACUAACC
hsa-mir-379	UAUGUAACAUGGUCCACUAACU
hsa-mir-380	UAUGUAAUAUGGUCCACAUCUU
hsa-mir-654	UAUGUCUGCUGACCAUCACCUU
hsa-mir-299	UAUGUGGGAUGGUAAACCGCUU
hsa-mir-664	UAUUCAUUUAUCCCCAGCCUACA
hsa-mir-92b	UAUUGCACUCGUCCCGGCCUCC
hsa-mir-1323	UCAAAACUGAGGGGCAUUUUCU
hsa-mir-105-1	UCAAAUGCUCAGACUCCUGUGGU
hsa-mir-125b-2	UCACAAGUCAGGCUCUUGGGAC
hsa-mir-1228	UCACACCUGCCUCGCCCCCC
hsa-mir-216a	UCACAGUGGUCUCUGGGAUUAU
hsa-mir-1226	UCACCAGCCCUGUGUUCCCUAG
hsa-mir-499	UCACUACCUGACAAUACAGU
hsa-mir-483	UCACUCCUCUCCUCCCGUCUU
hsa-mir-1208	UCACUGUUCAGACAGGCGGA
hsa-mir-589	UCAGAACAAAUGCCGGUUCCCAGA
hsa-mir-545	UCAGCAAACAUUUAUUGUGUGC
hsa-mir-1207	UCAGCUGGCCCUCAUUUC
hsa-mir-500	UCAGGACACUUCUGAACUUGGA
hsa-mir-1972	UCAGGCCAGGCACAGUGGCUCA
hsa-mir-484	UCAGGCUCAGUCCCCUCCCGAU
hsa-mir-148a	UCAGUGCACUACAGAACUUUGU
hsa-mir-148b	UCAGUGCAUCACAGAACUUUGU
hsa-mir-152	UCAGUGCAUGACAGAACUUGG
hsa-mir-584	UCAGUUCCAGGCCAACCAGGCU
hsa-mir-103-1-as	UCAUAGCCCUGUACAAUGCUGCU
hsa-mir-1279	UCAUAUUGCUUCUUUCU
hsa-mir-338	UCCAGCAUCAGUGAUUUUGUUG
hsa-mir-770	UCCAGUACCACGUGUCAGGGCCA
hsa-mir-1825	UCCAGUGCCCUCCUCUCC
hsa-mir-662	UCCCACGUUGUGGCCCAGCAG
hsa-mir-361	UCCCCCAGGUGUGAUUCUGAUUU
hsa-mir-615	UCCGAGCCUGGGUCUCCCUCUU
hsa-mir-671	UCCGGUUCUCAGGGCUCCACC
hsa-mir-340	UCCGUCUCAGUUACUUUAUAGC
hsa-mir-877	UCCUCUUCUCCCUCCUCCCAG
hsa-mir-1539	UCCUGCGCGUCCCAGAUGCCC
hsa-mir-1237	UCCUUCUGCUCCGUCCCCCAG
hsa-mir-196b	UCGACAGCACGACACUGCCUUC
hsa-mir-1281	UCGCCUCCUCCUCUCCC
hsa-mir-1292	UCGCGCCCCGGCUCCCGUUC
hsa-mir-127	UCGGAUCCGUCUGAGCUUGGCU
hsa-mir-1234	UCGGCCUGACCACCCACCCCAC
hsa-mir-126	UCGUACCGUGAGUAAUAAUGCG
hsa-mir-1204	UCGUGGCCUGGUCUCCAUUAU
hsa-mir-187	UCGUGUCUUGUGUUGCAGCCGG
hsa-mir-1282	UCGUUUGCCUUUUUCUGCUU
hsa-mir-645	UCUAGGCUGGUACUGCUGA
hsa-mir-628	UCUAGUAAGAGUGGCAGUCGA
hsa-mir-1284	UCUAUACAGACCCUGGCUUUUC
hsa-mir-342	UCUCACACAGAAAUCGCACCCGU
hsa-mir-1304	UCUCACUGUAGCCUCGAACCCC
hsa-mir-1205	UCUGCAGGGUUUGCUUUGAG
hsa-mir-1913	UCUGCCCCCUCCGCUGCUGCCA
hsa-mir-767	UCUGCUCAUACCCCAUGGUUUCU
hsa-mir-215	UCUGUCAUUUCUUUAGGCCAAUA
hsa-mir-581	UCUUGUGUUCUCUAGAUCAGU
hsa-mir-627	UCUUUUCUUUGAGACUCACU
hsa-mir-494	UGAAACAUACACGGGAAACCUC
hsa-mir-493	UGAAGGUCUACUGUGUGCCAGG
hsa-mir-549	UGACAACUAUGGAUGAGCUCU
hsa-mir-143	UGAGAUGAAGCACUGUAGCUC
hsa-mir-1225	UGAGCCCCUGUGCCGCCCCCAG
hsa-mir-1233	UGAGCCCUGUCCUCCCGCAG
hsa-mir-339	UGAGCGCCUCGACGACAGAGCCG
hsa-mir-610	UGAGCUAAAUGUGUGCUGGGA
hsa-mir-558	UGAGCUGCUGUACCAAAAU
hsa-mir-1827	UGAGGCAGUAGAUUGAAU
hsa-mir-451	UGAGGGAGUAGGAUGUAUGGUU
hsa-let-7e	UGAGGUAGGAGGUUGUAUAGUU
hsa-let-7a-1	UGAGGUAGUAGGUUGUAUAGUU
hsa-let-7b	UGAGGUAGUAGGUUGUGUGGUU
hsa-let-7g	UGAGGUAGUAGUUUGUACAGUU
hsa-mir-496	UGAGUAUUACAUGGCCAAUCUC
hsa-mir-571	UGAGUUGGCCAUCUGAGUGAG
hsa-mir-190b	UGAUAUGUUUGAUAUUGGGUU
hsa-mir-508	UGAUUGUAGCCUUUUGGAGUAGA
hsa-mir-548f-5	UGCAAAAGUAAUCACAGUUUUU
hsa-mir-891b	UGCAACUUACCUGAGUCAUUGA
hsa-mir-1286	UGCAGGACCAAGAUGAGCCCU
hsa-mir-18b	UGCCCUAAAUGCCCCUUCUGGC
hsa-mir-146b	UGCCCUGUGGACUCAGUUCUGG
hsa-mir-938	UGCCCUUAAAGGUGAACCCAGU
hsa-mir-24-2	UGCCUACUGAGCUGAAACACAG
hsa-mir-24-1	UGCCUACUGAGCUGAUAUCAGU
hsa-mir-661	UGCCUGGGUCUCUGGCCUGCGCGU
hsa-mir-31	UGCUAUGCCAACAUAUUGCCAU
hsa-mir-206	UGGAAUGUAAGGAAGUGUGUGG
hsa-mir-184	UGGACGGAGAACUGAUAAGGGU
hsa-mir-1288	UGGACUGCCCUGAUCUGGAGA
hsa-mir-139	UGGAGACGCGGCCCUGUUGGAGU
hsa-mir-765	UGGAGGAGAAGGAAGGUGAUG
hsa-mir-1290	UGGAUUUUUGGAUCAGGGA
hsa-mir-449a	UGGCAGUGUAUUGUUAGCUGGU
hsa-mir-1291	UGGCCCUGACUGAAGACCAGCAGU
hsa-mir-585	UGGGCGUAUCUGUAUGCUA
hsa-mir-1293	UGGGUGGUCUGGAGAUUUGUGC
hsa-mir-601	UGGUCUAGGAUUGUUGGAGGAG
hsa-mir-541	UGGUGGGCACAGAAUCUGGACU
hsa-mir-876	UGGUGGUUUACAAAGUAAUUCA
hsa-mir-182	UGGUUCUAGACUUGCCAACUA
hsa-mir-597	UGGUUCUCUUGUGGCUCAAGCGU
hsa-mir-142	UGUAGUGUUUCCUACUUUAUGGA
hsa-mir-668	UGUCACUCGGCUCGGCCCACUAC
hsa-mir-223	UGUCAGUUUGUCAAAUACCCCA
hsa-mir-934	UGUCUACUACUGGAGACACUGG
hsa-mir-593	UGUCUCUGCUGGGGUUUCU
hsa-mir-346	UGUCUGCCCGCAUGCCUGCCUCU
hsa-mir-542	UGUGACAGAUUGAUAACUGAAA
hsa-mir-1294	UGUGAGGUUGGCAUUGUUGUCU
hsa-mir-19a	UGUGCAAAUCUAUGCAAAACUGA
hsa-mir-933	UGUGCGCAGGGAGACCUCUCCC
hsa-mir-636	UGUGCUUGCUCGUCCCGCCCGCA
hsa-mir-1206	UGUUCAUGUAGAUGUUUAAGC
hsa-mir-2052	UGUUUUGAUAACAGUAAUGU
hsa-mir-889	UUAAUAUCGGACAACCAUUGU
hsa-mir-1295	UUAGGCCGCAGAUCUGGGUGA
hsa-mir-137	UUAUUGCUUAAGAAUACGCGUAG
hsa-mir-95	UUCAACGGGUAUUUAUUGAGCA
hsa-mir-1297	UUCAAGUAAUUCAGGUG
hsa-mir-27a	UUCACAGUGGCUAAGUUCCGC
hsa-mir-27b	UUCACAGUGGCUAAGUUCUGC
hsa-mir-197	UUCACCACCUUCUCCACCCAGC
hsa-mir-653	UUCACUGGAGUUUGUUUCAAUA
hsa-mir-579	UUCAUUUGGUAUAAACCGCGAUU
hsa-mir-1299	UUCUGGAAUUCUGUGUGAGGGA
hsa-mir-488	UUGAAAGGCUAUUUCUUGGUC
hsa-mir-580	UUGAGAAUGAUGAAUCAUUAGG
hsa-mir-1301	UUGCAGCUGCCUGGGAGUGACUUC
hsa-mir-448	UUGCAUAUGUAGGAUGUCCCAU
hsa-mir-1178	UUGCUCACUGUUCUUCCCUAG
hsa-mir-588	UUGGCCACAAUGGGUUAGAAC
hsa-mir-450b	UUGGGAUCAUUUUGCAUCCAUA
hsa-mir-2110	UUGGGGAAACGGCCGCUGAGUG
hsa-mir-592	UUGUGUCAAUAUGCGAUGAUGU
hsa-mir-1303	UUUAGAGACGGGGUCUUGCUCU
hsa-mir-498	UUUCAAGCCAGGGGGCGUUUUUC
hsa-mir-587	UUUCCAUAGGUGAUGAGUCAC
hsa-mir-1180	UUUCCGGCUCGCGUGGGUGUGU
hsa-mir-133b	UUUGGUCCCCUUCAACCAGCUA
hsa-mir-758	UUUGUGACCUGGUCCACUAACC
hsa-mir-375	UUUGUUCGUUCGGCUCGCGUGA
hsa-mir-1305	UUUUCAACUCUAAUGGGAGAGA
hsa-mir-507	UUUUGCACCUUUUGGAGUGAA
hsa-mir-335	UUUUUCAUUAUUGCUCCUGACC
miRNA_ID
hsa-let-7a-2
hsa-mir-1-1
hsa-mir-1-2
hsa-mir-101-1
hsa-mir-101-2
hsa-mir-103-1
hsa-mir-103-2
hsa-mir-103-2-as
hsa-mir-105-2
hsa-mir-1201
hsa-mir-124-1
hsa-mir-124-2
hsa-mir-1255b-1
hsa-mir-1259
hsa-mir-1274a
hsa-mir-1274b
hsa-mir-1280
hsa-mir-1283-1
hsa-mir-1283-2
hsa-mir-1285-1
hsa-mir-1285-2
hsa-mir-1289-1
hsa-mir-1289-2
hsa-mir-1300
hsa-mir-1302-1
hsa-mir-1302-2
hsa-mir-1302-3
hsa-mir-1302-4
hsa-mir-1302-5
hsa-mir-1302-6
hsa-mir-1302-7
hsa-mir-1302-8
hsa-mir-1308
hsa-mir-133a-1
hsa-mir-133a-2
hsa-mir-135a-1
hsa-mir-135a-2
hsa-mir-153-1
hsa-mir-153-2
hsa-mir-181a-1
hsa-mir-181b-1
hsa-mir-1826
hsa-mir-194-1
hsa-mir-194-2
hsa-mir-196a-1
hsa-mir-196a-2
hsa-mir-1974
hsa-mir-1975
hsa-mir-1977
hsa-mir-1978
hsa-mir-1979
hsa-mir-199a-1
hsa-mir-199a-2
hsa-mir-219-1
hsa-mir-219-2
hsa-mir-220a
hsa-mir-220b
hsa-mir-220c
hsa-mir-320b-1
hsa-mir-320b-2
hsa-mir-320c-1
hsa-mir-320c-2
hsa-mir-320d-1
hsa-mir-320d-2
hsa-mir-329-1
hsa-mir-329-2
hsa-mir-365-1
hsa-mir-365-2
hsa-mir-376a-1
hsa-mir-509-1
hsa-mir-509-2
hsa-mir-511-1
hsa-mir-511-2
hsa-mir-512-1
hsa-mir-512-2
hsa-mir-513a-1
hsa-mir-513a-2
hsa-mir-514-1
hsa-mir-514-2
hsa-mir-514-3
hsa-mir-515-1
hsa-mir-515-2
hsa-mir-516a-1
hsa-mir-516a-2
hsa-mir-516b-1
hsa-mir-516b-2
hsa-mir-518a-1
hsa-mir-518a-2
hsa-mir-519a-1
hsa-mir-519a-2
hsa-mir-521-1
hsa-mir-521-2
hsa-mir-526a-1
hsa-mir-526a-2
hsa-mir-548a-1
hsa-mir-548a-2
hsa-mir-548d-1
hsa-mir-548d-2
hsa-mir-548f-1
hsa-mir-548f-2
hsa-mir-548f-4
hsa-mir-548h-1
hsa-mir-548h-2
hsa-mir-548h-4
hsa-mir-548i-1
hsa-mir-548i-2
hsa-mir-548i-3
hsa-mir-548i-4
hsa-mir-550-1
hsa-mir-550-2
hsa-mir-7-3
hsa-mir-720
hsa-mir-886
hsa-mir-9-1
hsa-mir-9-2
hsa-mir-941-1
hsa-mir-941-2
hsa-mir-941-3

## Sheet: 7n
hsa-mir-548e	AAAAACUGAGACUACUUUUGCA		UUUAGAG	19		AAGUGCU	18		AGUGCUU	16	7n Motif	No of microRNA	AA GUG CUUC UGCU UUAGAG
hsa-mir-548f-3	AAAAACUGUAAUUACUUUU		Hsa-mir-522	AAAAUGGUUCCCUUUAGAGUGU		hsa-mir-106a	AAAAGUGCUUACAGUGCAGGUAG		hsa-mir-106a	AAAAGUGCUUACAGUGCAGGUAG	UUUAGAG	19	AAGUGCU	AGUGCUU	GUGCUUC	UGCUUCC	UUUAGAG
hsa-mir-1537	AAAACCGUCUAGUUACAGUUGU		hsa-mir-520b	AAAGUGCUUCCUUUUAGAGGG		hsa-mir-372	AAAGUGCUGCGACAUUUGAGCGU		hsa-mir-520a	AAAGUGCUUCCCUUUGGACUGU	AAGUGCU	18
hsa-mir-553	AAAACGGUGAGAUUUUGUUUU		hsa-mir-520c	AAAGUGCUUCCUUUUAGAGGGU		hsa-mir-520a	AAAGUGCUUCCCUUUGGACUGU		hsa-mir-520b	AAAGUGCUUCCUUUUAGAGGG	AGUGCUU	16
hsa-mir-548g	AAAACUGUAAUUACUUUUGUAC		hsa-mir-519e	AAGUGCCUCCUUUUAGAGUGUU		hsa-mir-520b	AAAGUGCUUCCUUUUAGAGGG		hsa-mir-520c	AAAGUGCUUCCUUUUAGAGGGU	GUGCUUC	15
hsa-mir-320a	AAAAGCUGGGUUGAGAGGGCGA		hsa-mir-520f	AAGUGCUUCCUUUUAGAGGGUU		hsa-mir-520c	AAAGUGCUUCCUUUUAGAGGGU		hsa-mir-520e	AAAGUGCUUCCUUUUUGAGGG	UGCUUCC	15
hsa-mir-548k	AAAAGUACUUGCGGAUUUUGCU		hsa-mir-520h	ACAAAGUGCUUCCCUUUAGAGU		hsa-mir-520e	AAAGUGCUUCCUUUUUGAGGG		hsa-mir-520d	AAAGUGCUUCUCUUUGGUGGGU
hsa-mir-548l	AAAAGUAUUUGCGGGUUUUGUC		hsa-mir-520g	ACAAAGUGCUUCCCUUUAGAGUGU		hsa-mir-520d	AAAGUGCUUCUCUUUGGUGGGU		hsa-mir-520f	AAGUGCUUCCUUUUAGAGGGUU
hsa-mir-106a	AAAAGUGCUUACAGUGCAGGUAG		hsa-mir-517a	AUCGUGCAUCCCUUUAGAGUGU		hsa-mir-520f	AAGUGCUUCCUUUUAGAGGGUU		hsa-mir-520h	ACAAAGUGCUUCCCUUUAGAGU
hsa-mir-224	AAAAUGGUGCCCUAGUGACUACA		hsa-mir-517b	AUCGUGCAUCCCUUUAGAGUGU		hsa-mir-520h	ACAAAGUGCUUCCCUUUAGAGU		hsa-mir-520g	ACAAAGUGCUUCCCUUUAGAGUGU
Hsa-mir-522	AAAAUGGUUCCCUUUAGAGUGU		hsa-mir-517c	AUCGUGCAUCCUUUUAGAGUGU		hsa-mir-520g	ACAAAGUGCUUCCCUUUAGAGUGU		hsa-mir-526b	GAAAGUGCUUCCUUUUAGAGGC
hsa-mir-495	AAACAAACAUGGUGCACUUCUU		hsa-mir-518b	CAAAGCGCUCCCCUUUAGAGGU		hsa-mir-18a	ACUGCCCUAAGUGCUCCUUCUGG		has-mir-373	GAAGUGCUUCGAUUUUGGGGUGU
hsa-mir-543	AAACAUUCGCGGUGCACUUCUU		hsa-mir-518c	CAAAGCGCUUCUCUUUAGAGUGU		hsa-mir-526b	GAAAGUGCUUCCUUUUAGAGGC		hsa-mir-302e	UAAGUGCUUCCAUGCUU
hsa-mir-649	AAACCUGUGUUGUUCAAGAGUC		hsa-mir-519d	CAAAGUGCCUCCCUUUAGAGUG		hsa-mir-373	GAAGUGCUUCGAUUUUGGGGUGU		hsa-mir-302c	UAAGUGCUUCCAUGUUUCAGUGG
hsa-mir-606	AAACUACUGAAAAUCAAAGAU		hsa-mir-518f	GAAAGCGCUUCUCUUUAGAGG		hsa-mir-302e	UAAGUGCUUCCAUGCUU		hsa-mir-302d	UAAGUGCUUCCAUGUUUGAGUGU
hsa-mir-618	AAACUCUACUUGUCCUUCUGAGU		hsa-mir-526b	GAAAGUGCUUCCUUUUAGAGGC		hsa-mir-302c	UAAGUGCUUCCAUGUUUCAGUGG		hsa-mir-302b	UAAGUGCUUCCAUGUUUUAGUAG
hsa-mir-641	AAAGACAUAGGAUAGAGUCACCUC		hsa-mir-525	GAAGGCGCUUCCCUUUAGAGCG		hsa-mir-302d	UAAGUGCUUCCAUGUUUGAGUGU		hsa-mir-302a	UAAGUGCUUCCAUGUUUUGGUGA
hsa-mir-518e	AAAGCGCUUCCCUUCAGAGUG		hsa-mir-1303	UUUAGAGACGGGGUCUUGCUCU		hsa-mir-302b	UAAGUGCUUCCAUGUUUUAGUAG
hsa-mir-651	AAAGGAAAGUGUAUCCUAAAAG		hsa-mir-519b	AAAGUGCAUCCUUUUAGAGGUU		hsa-mir-302a	UAAGUGCUUCCAUGUUUUGGUGA
hsa-mir-562	AAAGUAGCUGUACCAUUUGC		hsa-mir-519c	AAAGUGCAUCUUUUUAGAGGAU
hsa-mir-519b	AAAGUGCAUCCUUUUAGAGGUU
hsa-mir-519c	AAAGUGCAUCUUUUUAGAGGAU
hsa-mir-372	AAAGUGCUGCGACAUUUGAGCGU		GUGCUUC	15		UGCUUCC	15
hsa-mir-520a	AAAGUGCUUCCCUUUGGACUGU		hsa-mir-302a	UAAGUGCUUCCAUGUUUUGGUGA		hsa-mir-302a	UAAGUGCUUCCAUGUUUUGGUGA		hsa-mir-302a	UAA GUG CUUC CAUGUUUUGGUGA
hsa-mir-520b	AAAGUGCUUCCUUUUAGAGGG		hsa-mir-302b	UAAGUGCUUCCAUGUUUUAGUAG		hsa-mir-302b	UAAGUGCUUCCAUGUUUUAGUAG		hsa-mir-302b	UAA GUG CUUC CAUGUUUUAGUAG
hsa-mir-520c	AAAGUGCUUCCUUUUAGAGGGU		hsa-mir-302c	UAAGUGCUUCCAUGUUUCAGUGG		hsa-mir-302c	UAAGUGCUUCCAUGUUUCAGUGG		hsa-mir-302c	UAA GUG CUUC CAUGUUUCAGUGG
hsa-mir-520e	AAAGUGCUUCCUUUUUGAGGG		hsa-mir-302d	UAAGUGCUUCCAUGUUUGAGUGU		hsa-mir-302d	UAAGUGCUUCCAUGUUUGAGUGU		hsa-mir-302d	UAA GUG CUUC CAUGUUUGAGUGU
hsa-mir-520d	AAAGUGCUUCUCUUUGGUGGGU		hsa-mir-302e	UAAGUGCUUCCAUGCUU		hsa-mir-302e	UAAGUGCUUCCAUGCUU		hsa-mir-302e	UAA GUG CUUC CAUGCUU
hsa-mir-513b	AAAUGUCACCUUUUUGAGAGGA		hsa-mir-373	GAAGUGCUUCGAUUUUGGGGUGU		hsa-mir-302f	UAAUUGCUUCCAUGUUU		hsa-mir-520a	AAA GUG CUUC CCUUUGGACUGU
hsa-mir-944	AAAUUAUUGUACAUCGGAUGAG		hsa-mir-520a	AAAGUGCUUCCCUUUGGACUGU		hsa-mir-520a	AAAGUGCUUCCCUUUGGACUGU		hsa-mir-520b	AAA GUG CUUC CUUUUAGAGGG
hsa-mir-362	AACACACCUAUUCAAGGAUUCA		hsa-mir-520b	AAAGUGCUUCCUUUUAGAGGG		hsa-mir-520b	AAAGUGCUUCCUUUUAGAGGG		hsa-mir-520c	AAA GUG CUUC CUUUUAGAG GGU
hsa-mir-552	AACAGGUGACUGGUUAGACAA		hsa-mir-520c	AAAGUGCUUCCUUUUAGAGGGU		hsa-mir-520c	AAAGUGCUUCCUUUUAGAGGGU		hsa-mir-520e	AAA GUG CUUC CUUUUUGAGGG
hsa-mir-376c	AACAUAGAGGAAAUUCCACGU		hsa-mir-520d	AAAGUGCUUCUCUUUGGUGGGU		hsa-mir-520e	AAAGUGCUUCCUUUUUGAGGG		hsa-mir-520f	AA GUG CUUC CUUUUAGAGGGUU
hsa-mir-1255b-2	AACCACUUUCUUUGCUCAUCCA		hsa-mir-520e	AAAGUGCUUCCUUUUUGAGGG		hsa-mir-520f	AAGUGCUUCCUUUUAGAGGGUU		hsa-mir-520g	ACA AA GUG CUUC CCUUUAGAGUGU
hsa-mir-634	AACCAGCACCCCAACUUUGGAC		hsa-mir-520f	AAGUGCUUCCUUUUAGAGGGUU		hsa-mir-520g	ACAAAGUGCUUCCCUUUAGAGUGU		hsa-mir-520h	ACA AA GUG CUUC CCUUUAGAGU
hsa-mir-181c	AACCAUCGACCGUUGAGUGGAC		hsa-mir-520g	ACAAAGUGCUUCCCUUUAGAGUGU		hsa-mir-520h	ACAAAGUGCUUCCCUUUAGAGU		hsa-mir-526b	GA AA GUG CUUC CUUUUAGAGGC
hsa-mir-100	AACCCGUAGAUCCGAACUUGUG		hsa-mir-520h	ACAAAGUGCUUCCCUUUAGAGU		hsa-mir-526b	GAAAGUGCUUCCUUUUAGAGGC		hsa-mir-302f	UAAUUGCUUC CAUGUUU
hsa-mir-122	AACGCCAUUAUCACACUAAAUA		hsa-mir-526b	GAAAGUGCUUCCUUUUAGAGGC		hsa-mir-632	GUGUCUGCUUCCUGUGGGA
hsa-mir-1243	AACUGGAUCAAUUAUAGGAGUG
hsa-mir-193b	AACUGGCCCUCAAAGUCCCGCU
hsa-mir-193a	AACUGGCCUACAAAGUCCCAGU
hsa-mir-576	AAGAUGUGGAAAAAUUGGAAUC
hsa-mir-646	AAGCAGCUGCCUCUGAGGC
hsa-mir-1179	AAGCAUUCUUUCAUUGGUUGG
hsa-mir-129-2	AAGCCCUUACCCCAAAAAGCAU
hsa-mir-129-1	AAGCCCUUACCCCAAAAAGUAU
hsa-mir-596	AAGCCUGCCCGGCUCCUCGGG
hsa-mir-22	AAGCUGCCAGUUGAAGAACUGU
hsa-mir-940	AAGGCAGGGCCCCCGCUCCCC
hsa-mir-1244	AAGUAGUUGGUUUGUAUGAGAUGGUU		UUUAGAG	19		AAGUGCU	18		UGCUUCC	15
hsa-mir-1245	AAGUGAUCUAAAGGCCUACAU		Hsa-mir-522	AAAAUGGUUCCCUUUAGAGUGU		hsa-mir-106a	AAAAGUGCUUACAGUGCAGGUAG		hsa-mir-302a	UAAGUGCUUCCAUGUUUUGGUGA
hsa-mir-519e	AAGUGCCUCCUUUUAGAGUGUU		hsa-mir-520b	AAAGUGCUUCCUUUUAGAGGG		hsa-mir-372	AAAGUGCUGCGACAUUUGAGCGU		hsa-mir-302b	UAAGUGCUUCCAUGUUUUAGUAG
hsa-mir-520f	AAGUGCUUCCUUUUAGAGGGUU		hsa-mir-520c	AAAGUGCUUCCUUUUAGAGGGU		hsa-mir-520a	AAAGUGCUUCCCUUUGGACUGU		hsa-mir-302c	UAAGUGCUUCCAUGUUUCAGUGG
hsa-mir-648	AAGUGUGCAGGGCACUGGU		hsa-mir-519e	AAGUGCCUCCUUUUAGAGUGUU		hsa-mir-520b	AAAGUGCUUCCUUUUAGAGGG		hsa-mir-302d	UAAGUGCUUCCAUGUUUGAGUGU
hsa-mir-369	AAUAAUACAUGGUUGAUCUUU		hsa-mir-520f	AAGUGCUUCCUUUUAGAGGGUU		hsa-mir-520c	AAAGUGCUUCCUUUUAGAGGGU		hsa-mir-302e	UAAGUGCUUCCAUGCUU
hsa-mir-410	AAUAUAACACAGAUGGCCUGU		hsa-mir-520h	ACAAAGUGCUUCCCUUUAGAGU		hsa-mir-520e	AAAGUGCUUCCUUUUUGAGGG		hsa-mir-302f	UAAUUGCUUCCAUGUUU
hsa-mir-656	AAUAUUAUACAGUCAACCUCU		hsa-mir-520g	ACAAAGUGCUUCCCUUUAGAGUGU		hsa-mir-520d	AAAGUGCUUCUCUUUGGUGGGU		hsa-mir-520a	AAAGUGCUUCCCUUUGGACUGU
hsa-mir-34c	AAUCACUAACCACACGGCCAGG		hsa-mir-517a	AUCGUGCAUCCCUUUAGAGUGU		hsa-mir-520f	AAGUGCUUCCUUUUAGAGGGUU		hsa-mir-520b	AAAGUGCUUCCUUUUAGAGGG
hsa-mir-154	AAUCAUACACGGUUGACCUAUU		hsa-mir-517b	AUCGUGCAUCCCUUUAGAGUGU		hsa-mir-520h	ACAAAGUGCUUCCCUUUAGAGU		hsa-mir-520c	AAAGUGCUUCCUUUUAGAGGGU
hsa-mir-487a	AAUCAUACAGGGACAUCCAGUU		hsa-mir-517c	AUCGUGCAUCCUUUUAGAGUGU		hsa-mir-520g	ACAAAGUGCUUCCCUUUAGAGUGU		hsa-mir-520e	AAAGUGCUUCCUUUUUGAGGG
hsa-mir-96	AAUCAUGUGCAGUGCCAAUAUG		hsa-mir-518b	CAAAGCGCUCCCCUUUAGAGGU		hsa-mir-18a	ACUGCCCUAAGUGCUCCUUCUGG		hsa-mir-520f	AAGUGCUUCCUUUUAGAGGGUU
hsa-mir-382	AAUCAUUCACGGACAACACUU		hsa-mir-518c	CAAAGCGCUUCUCUUUAGAGUGU		hsa-mir-526b	GAAAGUGCUUCCUUUUAGAGGC		hsa-mir-520g	ACAAAGUGCUUCCCUUUAGAGUGU
hsa-mir-487b	AAUCGUACAGGGUCAUCCACUU		hsa-mir-519d	CAAAGUGCCUCCCUUUAGAGUG		hsa-mir-373	GAAGUGCUUCGAUUUUGGGGUGU		hsa-mir-520h	ACAAAGUGCUUCCCUUUAGAGU
hsa-mir-501	AAUGCACCCGGGCAAGGAUUCU		hsa-mir-518f	GAAAGCGCUUCUCUUUAGAGG		hsa-mir-302e	UAAGUGCUUCCAUGCUU		hsa-mir-526b	GAAAGUGCUUCCUUUUAGAGGC
hsa-mir-502	AAUGCACCUGGGCAAGGAUUCA		hsa-mir-526b	GAAAGUGCUUCCUUUUAGAGGC		hsa-mir-302c	UAAGUGCUUCCAUGUUUCAGUGG		hsa-mir-632	GUGUCUGCUUCCUGUGGGA
hsa-mir-1246	AAUGGAUUUUUGGAGCAGG		hsa-mir-525	GAAGGCGCUUCCCUUUAGAGCG		hsa-mir-302d	UAAGUGCUUCCAUGUUUGAGUGU
hsa-mir-652	AAUGGCGCCACUAGGGUUGUG		hsa-mir-1303	UUUAGAGACGGGGUCUUGCUCU		hsa-mir-302b	UAAGUGCUUCCAUGUUUUAGUAG
hsa-mir-363	AAUUGCACGGUAUCCAUCUGUA		hsa-mir-519b	AAAGUGCAUCCUUUUAGAGGUU		hsa-mir-302a	UAAGUGCUUCCAUGUUUUGGUGA
hsa-mir-367	AAUUGCACUUUAGCAAUGGUGA		hsa-mir-519c	AAAGUGCAUCUUUUUAGAGGAU
hsa-mir-520h	ACAAAGUGCUUCCCUUUAGAGU
hsa-mir-520g	ACAAAGUGCUUCCCUUUAGAGUGU
hsa-mir-216b	ACACACUUACCCGUAGAGAUUCUA		GUGCUUC	15		AGUGCUU	16
hsa-mir-383	ACAGCACUGCCUGGUCAGA		hsa-mir-302a	UAAGUGCUUCCAUGUUUUGGUGA		hsa-mir-106a	AAAAGUGCUUACAGUGCAGGUAG
hsa-mir-214	ACAGCAGGCACAGACAGGCAGU		hsa-mir-302b	UAAGUGCUUCCAUGUUUUAGUAG		hsa-mir-520a	AAAGUGCUUCCCUUUGGACUGU
hsa-mir-125a	ACAGGUGAGGUUCUUGGGAGCC		hsa-mir-302c	UAAGUGCUUCCAUGUUUCAGUGG		hsa-mir-520b	AAAGUGCUUCCUUUUAGAGGG
hsa-mir-936	ACAGUAGAGGGAGGAAUCGCAG		hsa-mir-302d	UAAGUGCUUCCAUGUUUGAGUGU		hsa-mir-520c	AAAGUGCUUCCUUUUAGAGGGU
hsa-mir-199b	ACAGUAGUCUGCACAUUGGUUA		hsa-mir-302e	UAAGUGCUUCCAUGCUU		hsa-mir-520e	AAAGUGCUUCCUUUUUGAGGG
hsa-mir-622	ACAGUCUGCUGAGGUUGGAGC		hsa-mir-373	GAAGUGCUUCGAUUUUGGGGUGU		hsa-mir-520d	AAAGUGCUUCUCUUUGGUGGGU
hsa-mir-1250	ACAUUUUCCAGCCCAUUCA		hsa-mir-520a	AAAGUGCUUCCCUUUGGACUGU		hsa-mir-520f	AAGUGCUUCCUUUUAGAGGGUU
hsa-mir-181a-2	ACCACUGACCGUUGACUGUACC		hsa-mir-520b	AAAGUGCUUCCUUUUAGAGGG		hsa-mir-520h	ACAAAGUGCUUCCCUUUAGAGU
hsa-mir-665	ACCAGGAGGCUGAGGCCCCU		hsa-mir-520c	AAAGUGCUUCCUUUUAGAGGGU		hsa-mir-520g	ACAAAGUGCUUCCCUUUAGAGUGU
hsa-mir-1973	ACCGUGCAAAGGUAGCAUA		hsa-mir-520d	AAAGUGCUUCUCUUUGGUGGGU		hsa-mir-526b	GAAAGUGCUUCCUUUUAGAGGC
hsa-mir-660	ACCUCCUGUGUGCAUGGAUUA		hsa-mir-520e	AAAGUGCUUCCUUUUUGAGGG		hsa-mir-373	GAAGUGCUUCGAUUUUGGGGUGU
hsa-mir-1248	ACCUUCUUGUAUAAGCACUGUGCUAAA		hsa-mir-520f	AAGUGCUUCCUUUUAGAGGGUU		hsa-mir-302e	UAAGUGCUUCCAUGCUU
hsa-mir-1249	ACGCCCUUCCCCCCCUUCUUCA		hsa-mir-520g	ACAAAGUGCUUCCCUUUAGAGUGU		hsa-mir-302c	UAAGUGCUUCCAUGUUUCAGUGG
hsa-mir-125b-1	ACGGGUUAGGCUCUUGGGAGCU		hsa-mir-520h	ACAAAGUGCUUCCCUUUAGAGU		hsa-mir-302d	UAAGUGCUUCCAUGUUUGAGUGU
hsa-mir-1306	ACGUUGGCUCUGGUGGUG		hsa-mir-526b	GAAAGUGCUUCCUUUUAGAGGC		hsa-mir-302b	UAAGUGCUUCCAUGUUUUAGUAG
hsa-mir-766	ACUCCAGCCCCACAGCCUCAGC					hsa-mir-302a	UAAGUGCUUCCAUGUUUUGGUGA
hsa-mir-1307	ACUCGGCGUGGCGUCGGUCGUG
hsa-mir-17	ACUGCAGUGAAGGCACUUGUAG
hsa-mir-20a	ACUGCAUUAUGAGCACUUAAAG
hsa-mir-324	ACUGCCCCAGGUGCUGCUGG
hsa-mir-18a	ACUGCCCUAAGUGCUCCUUCUGG
hsa-mir-93	ACUGCUGAGCUAGCACUUCCCG
hsa-mir-422a	ACUGGACUUAGGGUCAGAAGGC
hsa-mir-378	ACUGGACUUGGAGUCAGAAGGC
hsa-mir-637	ACUGGGGGCUUUCGGGCUCUGCGU
hsa-mir-20b	ACUGUAGUAUGGGCACUUCCAG
hsa-mir-600	ACUUACAGACAAGAGCCUUGCUC
hsa-mir-412	ACUUCACCUGGUCCACUAGCCGU
hsa-mir-635	ACUUGGGCACUGAAACAAUGUCC
hsa-mir-643	ACUUGUAUGCUAGCUCAGGUAG
hsa-mir-605	AGAAGGCACUAUGAGAUUUAGA
hsa-mir-642	AGACACAUUUGGAGAGGGAACC
hsa-mir-591	AGACCAUGGGUUCUCAUUGU
hsa-mir-631	AGACCUGGCCCAGACCUCAGC
hsa-mir-617	AGACUUCCCAUUUGAAGGUGGC
hsa-mir-1253	AGAGAAGAAGAUCAGCCUGCA
hsa-mir-202	AGAGGUAUAGGGCAUGGGAA
hsa-mir-924	AGAGUCUUGUGAUGUCUUGC
hsa-mir-1468	AGCAAAAUAAGCAAAUGGAAAA
hsa-mir-298	AGCAGAAGCAGGGAGGUUCUCCCA
hsa-mir-107	AGCAGCAUUGUACAGGGCUAUCA
hsa-mir-1254	AGCCUGGAAGCUGGAGCCUGCAGU
hsa-mir-222	AGCUACAUCUGGCUACUGGGU
hsa-mir-221	AGCUACAUUGUCUGCUGGGUUUC
hsa-mir-423	AGCUCGGUCUGAGGCCCCUCAGU
hsa-mir-626	AGCUGUCUGAAAAUGUCUU
hsa-mir-613	AGGAAUGUUCCUUCUUUGCC
hsa-mir-492	AGGACCUGCGGGACAAGAUUCUU
hsa-mir-650	AGGAGGCAGCGCUCUCAGGAC
hsa-mir-1255a	AGGAUGAGCAAAGAAAGUAGAUU
hsa-mir-564	AGGCACGGUGUCAGCAGGC
hsa-mir-885	AGGCAGCGGGGUGUAGUGGAUA
hsa-mir-1256	AGGCAUUGACUUCUCACUAGCU
hsa-mir-663	AGGCGGGGCGCCGCGGGACCGC
hsa-mir-604	AGGCUGCGGAAUUCAGGAC
hsa-mir-149	AGGGAGGGACGGGGGCUGUGC
hsa-mir-638	AGGGAUCGCGGGCGGGUGGCGGCCU
hsa-mir-185	AGGGGCUGGCUUUCCUCUGGUC
hsa-mir-608	AGGGGUGGUGUUGGGACAGCUCCGU
hsa-mir-555	AGGGUAAGCUGAACCUCUGAU
hsa-mir-609	AGGGUGUUUCUCUCAUCUCU
hsa-mir-563	AGGUUGACAUACGUUUCCC
hsa-mir-92a-1	AGGUUGGGAUCGGUUGCAAUGCU
hsa-mir-567	AGUAUGUUCUUCCAGGACAGAAC
hsa-mir-630	AGUAUUCUGUACCAGGGAAGGU
hsa-mir-616	AGUCAUUGGAGGGUUUGAGCAG
hsa-mir-1257	AGUGAAUGAUGGGUUCUGACC
hsa-mir-1271	AGUGCCUGCUAUGUGCCAGGCA
hsa-mir-891a	AGUGGCACAUGUUUGUUGUGAG
hsa-mir-644	AGUGUGGCUUUCUUAGAGC
hsa-mir-569	AGUUAAUGAAUCCUGGAAAGU
hsa-mir-1258	AGUUAGGAUUAGGUCGUGGAA
hsa-mir-19b-1	AGUUUUGCAGGUUUGCAUCCAGC
hsa-mir-19b-2	AGUUUUGCAGGUUUGCAUUUCA
hsa-mir-9-3	AUAAAGCUAGAUAACCGAAAGU
hsa-mir-208b	AUAAGACGAACAAAAGGUUUGU
hsa-mir-208a	AUAAGACGAGCAAAAAGCUUGU
hsa-mir-655	AUAAUACAUGGUUAACCUCUUU
hsa-mir-1185-2	AUAUACAGGGGGAGACUCUCAU
hsa-mir-1185-1	AUAUACAGGGGGAGACUCUUAU
hsa-mir-556	AUAUUACCAUUAGCUCAUCUUU
hsa-mir-421	AUCAACAGACAUUAAUUGGGCGC
hsa-mir-377	AUCACACAAAGGCAACUUUUGU
hsa-mir-23b	AUCACAUUGCCAGGGAUUACC
hsa-mir-23a	AUCACAUUGCCAGGGAUUUCC
hsa-mir-539	AUCAUACAAGGACAAUUUCUUU
hsa-mir-376b	AUCAUAGAGGAAAAUCCAUGUU
hsa-mir-433	AUCAUGAUGGGCUCCUCGGUGU
hsa-mir-1260	AUCCCACCUCUGCCACCA
hsa-mir-623	AUCCCUUGCAGGGGCUGUUGGGU
hsa-mir-937	AUCCGCGCUCUGACUCUCUGCC
hsa-mir-639	AUCGCUGCGGUUGCGAGCGCUGU
hsa-mir-425	AUCGGGAAUGUCGUGUCCGCCC
hsa-mir-517a	AUCGUGCAUCCCUUUAGAGUGU
hsa-mir-517b	AUCGUGCAUCCCUUUAGAGUGU
hsa-mir-517c	AUCGUGCAUCCUUUUAGAGUGU
hsa-mir-640	AUGAUCCAGGAACCUGCCUCU
hsa-mir-620	AUGGAGAUAGAUAUAGAAAU
hsa-mir-1261	AUGGAUAAGGCUUUGGCUU
hsa-mir-1262	AUGGGUGAAUUUGUAGAAGGAU
hsa-mir-1263	AUGGUACCCUGGCAUACUGAGU
hsa-mir-218-1	AUGGUUCCGUCAAGCACCAUGG
hsa-mir-135b	AUGUAGGGCUAAAAGCCAUGGG
hsa-mir-568	AUGUAUAAAUGUAUACACAC
hsa-mir-297	AUGUAUGUGUGCAUGUGCAUG
hsa-mir-384	AUUCCUAGAAAUUGUUCAUA
hsa-mir-544	AUUCUGCAUUUUUAGCAAGUUC
hsa-mir-510	AUUGAAACCUCUAAGAGUGGA
hsa-mir-450a-1	AUUGGGAACAUUUUGCAUGUAU
hsa-mir-450a-2	AUUGGGGACAUUUUGCAUUCAU
hsa-mir-2113	AUUUGUGCUUGGCUCUGUCAC
hsa-mir-548h-3	CAAAAACCGCAAUUACUUUUGCA
hsa-mir-548j	CAAAAACUGCAUUACUUUUGC
hsa-mir-548c	CAAAAAUCUCAAUUACUUUUGC
hsa-mir-424	CAAAACGUGAGGCGCUGCUAU
hsa-mir-548a-3	CAAAACUGGCAAUUACUUUUGC
hsa-mir-548n	CAAAAGUAAUUGUGGAUUUUGU
hsa-mir-497	CAAACCACACUGUGGUGUUAGA
hsa-mir-583	CAAAGAGGAAGGUCCCAUUAC
hsa-mir-518b	CAAAGCGCUCCCCUUUAGAGGU
hsa-mir-518d	CAAAGCGCUUCCCUUUGGAGC
hsa-mir-518c	CAAAGCGCUUCUCUUUAGAGUGU
hsa-mir-548m	CAAAGGUAUUUGUGGUUUUUG
hsa-mir-519d	CAAAGUGCCUCCCUUUAGAGUG
hsa-mir-561	CAAAGUUUAAGAUCCUUGAAGU
hsa-mir-1252	CAAAUGAGCUUAAUUUCCUUUU
hsa-mir-7-1	CAACAAAUCACAGUCUGCCAUA
hsa-mir-7-2	CAACAAAUCCCAGUCUACCUAA
hsa-mir-21	CAACACCAGUCGAUGGGCUGU
hsa-mir-490	CAACCUGGAGGACUCCAUGCUG
hsa-mir-708	CAACUAGACUGUGAGCUUCUAG
hsa-mir-548b	CAAGAACCUCAGUUGCUUUUGU
hsa-mir-99a	CAAGCUCGCUUCUAUGGGUCUG
hsa-mir-99b	CAAGCUCGUGUCUGUGGGUCCG
hsa-mir-1264	CAAGUCUUAUUUGAGCACCUGUU
hsa-mir-34b	CAAUCACUAACUCCACUGCCAU
hsa-mir-34a	CAAUCAGCAAGUAUACUGCCCU
hsa-mir-33a	CAAUGUUUCCACAGUGCAUCAC
hsa-mir-32	CAAUUUAGUGUGUGUGAUAUUU
hsa-mir-624	CACAAGGUAUUGGUAUUACCU
hsa-mir-603	CACACACUGCAAUUACUUUUGC
hsa-mir-942	CACAUGGCCGAAACAGAGAAGU
hsa-mir-323	CACAUUACACGGUCGACCUCU
hsa-mir-1911	CACCAGGCAUUGUGGUCUCC
hsa-mir-574	CACGCUCAUGCACACACCCACA
hsa-mir-28	CACUAGAUUGUGAGCUCCUGGA
hsa-mir-892b	CACUGGCUCCUUUCUGGGUAGA
hsa-mir-1183	CACUGUAGGUGAUGGUGAGAGUGGGCA
hsa-mir-892a	CACUGUGUCCUUUCUGCGUAG
hsa-mir-449b	CAGCCACAACUACCCUGCCACU
hsa-mir-1265	CAGGAUGUGGUCAAGUGUUGUU
hsa-mir-15a	CAGGCCAUAUUGUGCUGCCUCA
hsa-mir-1321	CAGGGAGGUGAAUGUGAU
hsa-mir-431	CAGGUCGUCUUGCAGGGCUUCU
hsa-mir-802	CAGUAACAAAGAUUCAUCCUUGU
hsa-mir-301a	CAGUGCAAUAGUAUUGUCAAAGC
hsa-mir-301b	CAGUGCAAUGAUAUUGUCAAAGC
hsa-mir-130b	CAGUGCAAUGAUGAAAGGGCAU
hsa-mir-130a	CAGUGCAAUGUUAAAAGGGCAU
hsa-mir-33b	CAGUGCCUCGGCAGUGCAGCCC
hsa-mir-136	CAUCAUCGUCUCAAAUGAGUCU
hsa-mir-1298	CAUCUGGGCAACUGACUGAAC
hsa-mir-218-2	CAUGGUUCUGUCAAGCACCGCG
hsa-mir-25	CAUUGCACUUGUCUCGGUCUGA
hsa-mir-548o	CCAAAACUGCAGUUACUUUUGC
hsa-mir-16-2	CCAAUAUUACUGUGCUGCUUUA
hsa-mir-195	CCAAUAUUGGCUGUGCUGCUCC
hsa-mir-181d	CCACCGGGGGAUGAAUGUCAC
hsa-mir-1324	CCAGACAGAAUUCUAUGCACUUUC
hsa-mir-16-1	CCAGUAUUAACUGUGCUGCUGA
hsa-mir-935	CCAGUUACCGCUUCCGCUACCGC
hsa-mir-453	CCCAGCAGGACGGGAGCG
hsa-mir-1224	CCCCACCUCCUCUCUCCUCAG
hsa-mir-1915	CCCCAGGGCGACGCGGCGGG
hsa-mir-1247	CCCCGGGAACGUCGAGACUGGAGC
hsa-mir-1203	CCCGGAGCCAGGAUGCAGCUC
hsa-mir-939	CCCUGGGCCUCUGCUCCCCAG
hsa-mir-1266	CCCUGUUCUAUGCCCUGAGGGA
hsa-mir-106b	CCGCACUGUGGGUACUUGCUGC
hsa-mir-190	CCGGCCGCCGGCUCCGCCCCG
hsa-mir-1908	CCGGCCGCCGGCUCCGCCCCG
hsa-mir-1181	CCGUCGCCGCCACCCGAGCCG
hsa-mir-325	CCUAGUAGGUGUCCAGUAAGUGU
hsa-mir-26a-2	CCUAUUCUUGAUUACUUGUUUC
hsa-mir-26a-1	CCUAUUCUUGGUUACUUGCACG
hsa-mir-532	CCUCCCACACCCAAGGCUUGCA
hsa-mir-1976	CCUCCUGCCCUCCUUGCUGU
hsa-mir-146a	CCUCUGAAAUUCAGUUCUUCAG
hsa-mir-326	CCUCUGGGCCCUUCCUCCAG
hsa-mir-1236	CCUCUUCCCCUUGUCUCUCCAG
hsa-mir-1184	CCUGCAGCGACUUGAUGGCUUCC
hsa-mir-875	CCUGGAAACACUGAGGUUGUG
hsa-mir-134	CCUGUGGGCCACCUAGUCACCAA
hsa-mir-26b	CCUGUUCUCCAUUACUUGGCUC
hsa-mir-1267	CCUGUUGAAGUGUAAUCCCCA
hsa-mir-570	CGAAAACAGCAAUUACCUUUGC
hsa-mir-15b	CGAAUCAUUAUUUGCUGCUCUA
hsa-mir-1909	CGCAGGGGCCGGGUGCUCACCG
hsa-mir-1251	CGCUUUGCUCAGCCAGUGUAG
hsa-mir-1538	CGGCCCGGGCUGCUGCUGUUCCU
hsa-mir-760	CGGCUCUGGGUCUGUGGGGA
hsa-mir-1268	CGGGCGUGGUGGUGGGGG
hsa-mir-486	CGGGGCAGCUCAGUACAGGAU
hsa-mir-128-1	CGGGGCCGUAGCACUGUCUGAGA
hsa-mir-505	CGUCAACACUUGCUGGUUUCCU
hsa-mir-1227	CGUGCCACCCUUUUCCCCAG
hsa-mir-633	CUAAUAGUAUCUACCACAAUAAA
hsa-mir-151	CUAGACUGAAGCUCCUUGAGG
hsa-mir-921	CUAGUGAGGGACAGAACCAGGAUUC
hsa-mir-98	CUAUACAACUUACUACUUUCCC
hsa-let-7a-3	CUAUACAAUCUACUGUCUUUC
hsa-let-7f-1	CUAUACAAUCUAUUGCCUUCCC
hsa-let-7f-2	CUAUACAGUCUACUGUCUUUCC
hsa-let-7d	CUAUACGACCUGCUGCCUUUCU
hsa-mir-181b-2	CUCACUGAUCAAUGAAUGCA
hsa-mir-452	CUCAUCUGCAAAGAAGUAAGUG
hsa-mir-188	CUCCCACAUGCAGGGUUUGCA
hsa-mir-155	CUCCUACAUAUUAGCAUUAACA
hsa-mir-337	CUCCUAUAUGAUGCCUUUCUUC
hsa-mir-1200	CUCCUGAGCCAUUCUGAGCCUC
hsa-mir-1469	CUCGGCGCGGGGCGCGGGCUCC
hsa-mir-1287	CUCUAGCCACAGAUGCAGUGAU
hsa-mir-1229	CUCUCACCACUGCCCUCCCACAG
hsa-mir-573	CUGAAGUGAUGUGUAACUGAUCAG
hsa-mir-943	CUGACUGUUGCCGUCCUCCAG
hsa-mir-527	CUGCAAAGGGAAGCCCUUUC
hsa-mir-192	CUGCCAAUUCCAUAGGUCACAG
hsa-mir-874	CUGCCCUGGCCCGAGGGACCGA
hsa-let-7i	CUGCGCAAGCUACUGCCUUGCU
hsa-mir-1269	CUGGACUGAGCCGUGCUACUGG
hsa-mir-1270	CUGGAGAUAUGGAAGAGCUGUGU
hsa-mir-432	CUGGAUGGCUCCUCCAUGUCU
hsa-mir-328	CUGGCCCUCUCUGCCCUUCCGU
hsa-mir-30c-2	CUGGGAGAAGGCUGUUUACUCU
hsa-mir-30c-1	CUGGGAGAGGGUUGUUUACUCC
hsa-mir-30b	CUGGGAGGUGGAUGUUUACUUC
hsa-mir-769	CUGGGAUCUCCGGGGUCUUGGUU
hsa-mir-150	CUGGUACAGGCCUGGGGGACAG
hsa-mir-29b-2	CUGGUUUCACAUGGUGGCUUAG
hsa-mir-2054	CUGUAAUAUAAAUUUAAUUUAUU
hsa-let-7c	CUGUACAACCUUCUAGCUUUCC
hsa-mir-675	CUGUAUGCCCUCACCGCUCA
hsa-mir-210	CUGUGCGUGUGACAGCGGCUGA
hsa-mir-744	CUGUUGCCACUAACCUCAACCU
hsa-mir-374b	CUUAGCAGGUUGUAUUAUCAUU
hsa-mir-374a	CUUAUCAGAUUGUAUUGUAAUU
hsa-mir-491	CUUAUGCAAGAUUCCCUUCUAC
hsa-mir-1238	CUUCCUCGUCUGUCUGCCCC
hsa-mir-578	CUUCUUGUGCUCUAGGAUUGU
hsa-mir-659	CUUGGUUCAGGGAGGGUCCCCA
hsa-mir-30d	CUUUCAGUCAGAUGUUUGCUGC
hsa-mir-30e	CUUUCAGUCGGAUGUUUACAGC
hsa-mir-30a	CUUUCAGUCGGAUGUUUGCAGC
hsa-mir-518f	GAAAGCGCUUCUCUUUAGAGG
hsa-mir-526b	GAAAGUGCUUCCUUUUAGAGGC
hsa-mir-614	GAACGCCUGUUCUUGCCAGGUGG
hsa-mir-523	GAACGCGCUUCCCUAUAGAGGGU
hsa-mir-525	GAAGGCGCUUCCCUUUAGAGCG
hsa-mir-524	GAAGGCGCUUCCCUUUGGAGU
hsa-mir-373	GAAGUGCUUCGAUUUUGGGGUGU
hsa-mir-595	GAAGUGUGCCGUGGUGUGUCU
hsa-mir-409	GAAUGUUGCUCGGUGAACCCCU
hsa-mir-602	GACACGGGCGACAGCUGCGGCCC
hsa-mir-619	GACCUGGACAUGUUUGUGCCCAGU
hsa-mir-625	GACUAUAGAACUUUCCCCCUCA
hsa-mir-888	GACUGACACCUCUUUGGGUGAA
hsa-mir-575	GAGCCAGUUGGACAGGAGC
hsa-mir-1910	GAGGCAGAAGCAGGAUGACA
hsa-mir-1182	GAGGGUCUUGGGAGGGAUGUGAC
hsa-mir-296	GAGGGUUGGGUGGAGGCUCUCC
hsa-mir-1296	GAGUGGGGCUUCGACCCUAACC
hsa-mir-1272	GAUGAUGAUGGCAGCAAAUUCUGAAA
hsa-mir-1322	GAUGAUGCUGCUGAUGCUG
hsa-mir-205	GAUUUCAGUGGAGUGAAGUUC
hsa-mir-330	GCAAAGCACACGGCCUGCAGAGA
hsa-mir-922	GCAGCAGAGAAUAGGACUACGUC
hsa-mir-211	GCAGGGACAGCAAAGGGGUGC
hsa-mir-455	GCAGUCCAUGGGCAUAUACAC
hsa-mir-186	GCCCAAAGGUGAAUUUUUUGGG
hsa-mir-331	GCCCCUGGGCCUAUCCUAGAA
hsa-mir-1471	GCCCGCGUGUGGAGCCAGGUGU
hsa-mir-147	GCCCUCCGCCCGUGCACCCCG
hsa-mir-1470	GCCCUCCGCCCGUGCACCCCG
hsa-mir-345	GCCCUGAACGAGGGGUCUGGAG
hsa-mir-370	GCCUGCUGGGGUGGAACCUGGU
hsa-mir-551a	GCGACCCACUCUUGGUUUCCA
hsa-mir-551b	GCGACCCAUACUUGGUUUCAG
hsa-mir-611	GCGAGGACCCCUCGGGGUCUGAC
hsa-mir-138-1	GCUACUUCACAACACCAGGGCC
hsa-mir-554	GCUAGUCCUGACUCAGCCAGU
hsa-mir-138-2	GCUAUUUCACGACACCAGGGUU
hsa-mir-191	GCUGCGCUUGGAUUUCGUCCCC
hsa-mir-204	GCUGGGAAGGCAAAGGGACGU
hsa-mir-612	GCUGGGCAGGGCUUCUGAGCUCCUU
hsa-mir-29b-1	GCUGGUUUCAUAUGGUGGUUUAGA
hsa-mir-873	GGAGACUGAUGAGUUCCCGGGA
hsa-mir-1914	GGAGGGGUCCCGCACUGGGAGG
hsa-mir-145	GGAUUCCUGGAAAUACUGUUCU
hsa-mir-657	GGCAGGUUCUCACCCUCUCUAGG
hsa-mir-658	GGCGGAGGGAAGUAGGUCCGUUGGU
hsa-mir-621	GGCUAGCAACAGCGCUUACCU
hsa-mir-504	GGGAGUGCAGGGCAGGGUUUC
hsa-mir-1273	GGGCGACAAAGCAAGACUCUUUCUU
hsa-mir-566	GGGCGCCUGUGAUCCCAAC
hsa-mir-920	GGGGAGCUGUGGAAGCAGUA
hsa-mir-128-2	GGGGGCCGAUACACUGUACGAGA
hsa-mir-503	GGGGUAUUGUUUCCGCUGCCAGG
hsa-mir-92a-2	GGGUGGGGAUUUGUUGCAUUAC
hsa-mir-376a-2	GGUAGAUUUUCCUUCUAUGGU
hsa-mir-371	GGUAUCCGUUUGGGGAUGGU
hsa-mir-198	GGUCCAGAGGGGAGAUAGGUUC
hsa-mir-663b	GGUGGCCCGGCCGUGCCUGAGG
hsa-mir-485	GUCAUACACGGCUCUCCUCUCU
hsa-mir-572	GUCCGCUCGGCGGUGGCCCA
hsa-mir-203	GUGAAAUGUUUAGGACCACUAG
hsa-mir-887	GUGAACGGGCGCCAUCCCGAGG
hsa-mir-183	GUGAAUUACCGAAGGGCCAUAA
hsa-mir-489	GUGACAUCACAUAUACGGCAGC
hsa-mir-1202	GUGCCAGCUGCAGUGGGGGAG
hsa-mir-647	GUGGCUGCACUCACUUCCUUC
hsa-mir-1275	GUGGGGGAGAGGCUGUC
hsa-mir-632	GUGUCUGCUUCCUGUGGGA
hsa-mir-1231	GUGUCUGGGCGGACAGCUGC
hsa-mir-147b	GUGUGCGGAAAUGCUUCUGCUA
hsa-mir-2053	GUGUUAAUUAAACCUCUAUUUAC
hsa-mir-607	GUUCAAAUCCAGAUCUAUAAC
hsa-mir-629	GUUCUCCCAACGUAAGCCCAGC
hsa-mir-599	GUUGUGUCAGUUUAUCAAAC
hsa-mir-557	GUUUGCACGGGUGGGCCUUGUCU
hsa-mir-1276	UAAAGAGCCCUGUGGAGACA
hsa-mir-559	UAAAGUAAAUAUGCACCAAAA
hsa-mir-513c	UAAAUUUCACCUUUCUGAGAAGA
hsa-mir-141	UAACACUGUCUGGUAAAGAUGG
hsa-mir-200a	UAACACUGUCUGGUAACGAUGU
hsa-mir-132	UAACAGUCUACAGCCAUGGUCG
hsa-mir-212	UAACAGUCUCCAGUCACGGCC
hsa-mir-582	UAACUGGUUGAACAACUGAACC
hsa-mir-506	UAAGGCACCCUUCUGAGUAGA
hsa-mir-124-3	UAAGGCACGCGGUGAAUGCC
hsa-mir-302e	UAAGUGCUUCCAUGCUU
hsa-mir-302c	UAAGUGCUUCCAUGUUUCAGUGG
hsa-mir-302d	UAAGUGCUUCCAUGUUUGAGUGU
hsa-mir-302b	UAAGUGCUUCCAUGUUUUAGUAG
hsa-mir-302a	UAAGUGCUUCCAUGUUUUGGUGA
hsa-mir-200c	UAAUACUGCCGGGUAAUGAUGGA
hsa-mir-200b	UAAUACUGCCUGGUAAUGAUGA
hsa-mir-429	UAAUACUGUCUGGUAAAACCGU
hsa-mir-302f	UAAUUGCUUCCAUGUUU
hsa-mir-590	UAAUUUUAUGUAUAAGCUAGU
hsa-mir-144	UACAGUAUAGAUGAUGUACU
hsa-mir-140	UACCACAGGGUAGAACCACGG
hsa-mir-1912	UACCCAGAGCAUGCAGUGUGAA
hsa-mir-10b	UACCCUGUAGAACCGAAUUUGUG
hsa-mir-10a	UACCCUGUAGAUCCGAAUUUGUG
hsa-mir-1277	UACGUAGAUAUAUAUGUAUUUU
hsa-mir-598	UACGUCAUCGUUGUCAUCGUCA
hsa-mir-509-3	UACUGCAGACGUGGCAAUCAUG
hsa-mir-217	UACUGCAUCAGGAACUGAUUGGA
hsa-mir-890	UACUUGGAAAGGCAUCAGUUG
hsa-mir-577	UAGAUAAAAUAUUGGUACCUG
hsa-mir-548p	UAGCAAAAACUGCAGUUACUUU
hsa-mir-29a	UAGCACCAUCUGAAAUCGGUUA
hsa-mir-29c	UAGCACCAUUUGAAAUCGGUUA
hsa-mir-1197	UAGGACACAUGGUCUACUUCU
hsa-mir-1278	UAGUACUGUGCAUAUCAUCUAU
hsa-mir-454	UAGUGCAAUAUUGCUUAUAGGGU
hsa-mir-381	UAUACAAGGGCAAGCUCUCUGU
hsa-mir-300	UAUACAAGGGCAGACUCUCUCU
hsa-mir-586	UAUGCAUUGUAUUUUUAGGUCC
hsa-mir-411	UAUGUAACACGGUCCACUAACC
hsa-mir-379	UAUGUAACAUGGUCCACUAACU
hsa-mir-380	UAUGUAAUAUGGUCCACAUCUU
hsa-mir-654	UAUGUCUGCUGACCAUCACCUU
hsa-mir-299	UAUGUGGGAUGGUAAACCGCUU
hsa-mir-664	UAUUCAUUUAUCCCCAGCCUACA
hsa-mir-92b	UAUUGCACUCGUCCCGGCCUCC
hsa-mir-1323	UCAAAACUGAGGGGCAUUUUCU
hsa-mir-105-1	UCAAAUGCUCAGACUCCUGUGGU
hsa-mir-125b-2	UCACAAGUCAGGCUCUUGGGAC
hsa-mir-1228	UCACACCUGCCUCGCCCCCC
hsa-mir-216a	UCACAGUGGUCUCUGGGAUUAU
hsa-mir-1226	UCACCAGCCCUGUGUUCCCUAG
hsa-mir-499	UCACUACCUGACAAUACAGU
hsa-mir-483	UCACUCCUCUCCUCCCGUCUU
hsa-mir-1208	UCACUGUUCAGACAGGCGGA
hsa-mir-589	UCAGAACAAAUGCCGGUUCCCAGA
hsa-mir-545	UCAGCAAACAUUUAUUGUGUGC
hsa-mir-1207	UCAGCUGGCCCUCAUUUC
hsa-mir-500	UCAGGACACUUCUGAACUUGGA
hsa-mir-1972	UCAGGCCAGGCACAGUGGCUCA
hsa-mir-484	UCAGGCUCAGUCCCCUCCCGAU
hsa-mir-148a	UCAGUGCACUACAGAACUUUGU
hsa-mir-148b	UCAGUGCAUCACAGAACUUUGU
hsa-mir-152	UCAGUGCAUGACAGAACUUGG
hsa-mir-584	UCAGUUCCAGGCCAACCAGGCU
hsa-mir-103-1-as	UCAUAGCCCUGUACAAUGCUGCU
hsa-mir-1279	UCAUAUUGCUUCUUUCU
hsa-mir-338	UCCAGCAUCAGUGAUUUUGUUG
hsa-mir-770	UCCAGUACCACGUGUCAGGGCCA
hsa-mir-1825	UCCAGUGCCCUCCUCUCC
hsa-mir-662	UCCCACGUUGUGGCCCAGCAG
hsa-mir-361	UCCCCCAGGUGUGAUUCUGAUUU
hsa-mir-615	UCCGAGCCUGGGUCUCCCUCUU
hsa-mir-671	UCCGGUUCUCAGGGCUCCACC
hsa-mir-340	UCCGUCUCAGUUACUUUAUAGC
hsa-mir-877	UCCUCUUCUCCCUCCUCCCAG
hsa-mir-1539	UCCUGCGCGUCCCAGAUGCCC
hsa-mir-1237	UCCUUCUGCUCCGUCCCCCAG
hsa-mir-196b	UCGACAGCACGACACUGCCUUC
hsa-mir-1281	UCGCCUCCUCCUCUCCC
hsa-mir-1292	UCGCGCCCCGGCUCCCGUUC
hsa-mir-127	UCGGAUCCGUCUGAGCUUGGCU
hsa-mir-1234	UCGGCCUGACCACCCACCCCAC
hsa-mir-126	UCGUACCGUGAGUAAUAAUGCG
hsa-mir-1204	UCGUGGCCUGGUCUCCAUUAU
hsa-mir-187	UCGUGUCUUGUGUUGCAGCCGG
hsa-mir-1282	UCGUUUGCCUUUUUCUGCUU
hsa-mir-645	UCUAGGCUGGUACUGCUGA
hsa-mir-628	UCUAGUAAGAGUGGCAGUCGA
hsa-mir-1284	UCUAUACAGACCCUGGCUUUUC
hsa-mir-342	UCUCACACAGAAAUCGCACCCGU
hsa-mir-1304	UCUCACUGUAGCCUCGAACCCC
hsa-mir-1205	UCUGCAGGGUUUGCUUUGAG
hsa-mir-1913	UCUGCCCCCUCCGCUGCUGCCA
hsa-mir-767	UCUGCUCAUACCCCAUGGUUUCU
hsa-mir-215	UCUGUCAUUUCUUUAGGCCAAUA
hsa-mir-581	UCUUGUGUUCUCUAGAUCAGU
hsa-mir-627	UCUUUUCUUUGAGACUCACU
hsa-mir-494	UGAAACAUACACGGGAAACCUC
hsa-mir-493	UGAAGGUCUACUGUGUGCCAGG
hsa-mir-549	UGACAACUAUGGAUGAGCUCU
hsa-mir-143	UGAGAUGAAGCACUGUAGCUC
hsa-mir-1225	UGAGCCCCUGUGCCGCCCCCAG
hsa-mir-1233	UGAGCCCUGUCCUCCCGCAG
hsa-mir-339	UGAGCGCCUCGACGACAGAGCCG
hsa-mir-610	UGAGCUAAAUGUGUGCUGGGA
hsa-mir-558	UGAGCUGCUGUACCAAAAU
hsa-mir-1827	UGAGGCAGUAGAUUGAAU
hsa-mir-451	UGAGGGAGUAGGAUGUAUGGUU
hsa-let-7e	UGAGGUAGGAGGUUGUAUAGUU
hsa-let-7a-1	UGAGGUAGUAGGUUGUAUAGUU
hsa-let-7b	UGAGGUAGUAGGUUGUGUGGUU
hsa-let-7g	UGAGGUAGUAGUUUGUACAGUU
hsa-mir-496	UGAGUAUUACAUGGCCAAUCUC
hsa-mir-571	UGAGUUGGCCAUCUGAGUGAG
hsa-mir-190b	UGAUAUGUUUGAUAUUGGGUU
hsa-mir-508	UGAUUGUAGCCUUUUGGAGUAGA
hsa-mir-548f-5	UGCAAAAGUAAUCACAGUUUUU
hsa-mir-891b	UGCAACUUACCUGAGUCAUUGA
hsa-mir-1286	UGCAGGACCAAGAUGAGCCCU
hsa-mir-18b	UGCCCUAAAUGCCCCUUCUGGC
hsa-mir-146b	UGCCCUGUGGACUCAGUUCUGG
hsa-mir-938	UGCCCUUAAAGGUGAACCCAGU
hsa-mir-24-2	UGCCUACUGAGCUGAAACACAG
hsa-mir-24-1	UGCCUACUGAGCUGAUAUCAGU
hsa-mir-661	UGCCUGGGUCUCUGGCCUGCGCGU
hsa-mir-31	UGCUAUGCCAACAUAUUGCCAU
hsa-mir-206	UGGAAUGUAAGGAAGUGUGUGG
hsa-mir-184	UGGACGGAGAACUGAUAAGGGU
hsa-mir-1288	UGGACUGCCCUGAUCUGGAGA
hsa-mir-139	UGGAGACGCGGCCCUGUUGGAGU
hsa-mir-765	UGGAGGAGAAGGAAGGUGAUG
hsa-mir-1290	UGGAUUUUUGGAUCAGGGA
hsa-mir-449a	UGGCAGUGUAUUGUUAGCUGGU
hsa-mir-1291	UGGCCCUGACUGAAGACCAGCAGU
hsa-mir-585	UGGGCGUAUCUGUAUGCUA
hsa-mir-1293	UGGGUGGUCUGGAGAUUUGUGC
hsa-mir-601	UGGUCUAGGAUUGUUGGAGGAG
hsa-mir-541	UGGUGGGCACAGAAUCUGGACU
hsa-mir-876	UGGUGGUUUACAAAGUAAUUCA
hsa-mir-182	UGGUUCUAGACUUGCCAACUA
hsa-mir-597	UGGUUCUCUUGUGGCUCAAGCGU
hsa-mir-142	UGUAGUGUUUCCUACUUUAUGGA
hsa-mir-668	UGUCACUCGGCUCGGCCCACUAC
hsa-mir-223	UGUCAGUUUGUCAAAUACCCCA
hsa-mir-934	UGUCUACUACUGGAGACACUGG
hsa-mir-593	UGUCUCUGCUGGGGUUUCU
hsa-mir-346	UGUCUGCCCGCAUGCCUGCCUCU
hsa-mir-542	UGUGACAGAUUGAUAACUGAAA
hsa-mir-1294	UGUGAGGUUGGCAUUGUUGUCU
hsa-mir-19a	UGUGCAAAUCUAUGCAAAACUGA
hsa-mir-933	UGUGCGCAGGGAGACCUCUCCC
hsa-mir-636	UGUGCUUGCUCGUCCCGCCCGCA
hsa-mir-1206	UGUUCAUGUAGAUGUUUAAGC
hsa-mir-2052	UGUUUUGAUAACAGUAAUGU
hsa-mir-889	UUAAUAUCGGACAACCAUUGU
hsa-mir-1295	UUAGGCCGCAGAUCUGGGUGA
hsa-mir-137	UUAUUGCUUAAGAAUACGCGUAG
hsa-mir-95	UUCAACGGGUAUUUAUUGAGCA
hsa-mir-1297	UUCAAGUAAUUCAGGUG
hsa-mir-27a	UUCACAGUGGCUAAGUUCCGC
hsa-mir-27b	UUCACAGUGGCUAAGUUCUGC
hsa-mir-197	UUCACCACCUUCUCCACCCAGC
hsa-mir-653	UUCACUGGAGUUUGUUUCAAUA
hsa-mir-579	UUCAUUUGGUAUAAACCGCGAUU
hsa-mir-1299	UUCUGGAAUUCUGUGUGAGGGA
hsa-mir-488	UUGAAAGGCUAUUUCUUGGUC
hsa-mir-580	UUGAGAAUGAUGAAUCAUUAGG
hsa-mir-1301	UUGCAGCUGCCUGGGAGUGACUUC
hsa-mir-448	UUGCAUAUGUAGGAUGUCCCAU
hsa-mir-1178	UUGCUCACUGUUCUUCCCUAG
hsa-mir-588	UUGGCCACAAUGGGUUAGAAC
hsa-mir-450b	UUGGGAUCAUUUUGCAUCCAUA
hsa-mir-2110	UUGGGGAAACGGCCGCUGAGUG
hsa-mir-592	UUGUGUCAAUAUGCGAUGAUGU
hsa-mir-1303	UUUAGAGACGGGGUCUUGCUCU
hsa-mir-498	UUUCAAGCCAGGGGGCGUUUUUC
hsa-mir-587	UUUCCAUAGGUGAUGAGUCAC
hsa-mir-1180	UUUCCGGCUCGCGUGGGUGUGU
hsa-mir-133b	UUUGGUCCCCUUCAACCAGCUA
hsa-mir-758	UUUGUGACCUGGUCCACUAACC
hsa-mir-375	UUUGUUCGUUCGGCUCGCGUGA
hsa-mir-1305	UUUUCAACUCUAAUGGGAGAGA
hsa-mir-507	UUUUGCACCUUUUGGAGUGAA
Hsa-mir-335	UUUUUCAUUAUUGCUCCUGACC
miRNA_ID
hsa-let-7a-2
hsa-mir-1-1
hsa-mir-1-2
hsa-mir-101-1
hsa-mir-101-2
hsa-mir-103-1
hsa-mir-103-2
hsa-mir-103-2-as
hsa-mir-105-2
hsa-mir-1201
hsa-mir-124-1
hsa-mir-124-2
hsa-mir-1255b-1
hsa-mir-1259
hsa-mir-1274a
hsa-mir-1274b
hsa-mir-1280
hsa-mir-1283-1
hsa-mir-1283-2
hsa-mir-1285-1
hsa-mir-1285-2
hsa-mir-1289-1
hsa-mir-1289-2
hsa-mir-1300
hsa-mir-1302-1
hsa-mir-1302-2
hsa-mir-1302-3
hsa-mir-1302-4
hsa-mir-1302-5
hsa-mir-1302-6
hsa-mir-1302-7
hsa-mir-1302-8
hsa-mir-1308
hsa-mir-133a-1
hsa-mir-133a-2
hsa-mir-135a-1
hsa-mir-135a-2
hsa-mir-153-1
hsa-mir-153-2
hsa-mir-181a-1
hsa-mir-181b-1
hsa-mir-1826
hsa-mir-194-1
hsa-mir-194-2
hsa-mir-196a-1
hsa-mir-196a-2
hsa-mir-1974
hsa-mir-1975
hsa-mir-1977
hsa-mir-1978
hsa-mir-1979
hsa-mir-199a-1
hsa-mir-199a-2
hsa-mir-219-1
hsa-mir-219-2
hsa-mir-220a
hsa-mir-220b
hsa-mir-220c
hsa-mir-320b-1
hsa-mir-320b-2
hsa-mir-320c-1
hsa-mir-320c-2
hsa-mir-320d-1
hsa-mir-320d-2
hsa-mir-329-1
hsa-mir-329-2
hsa-mir-365-1
hsa-mir-365-2
hsa-mir-376a-1
hsa-mir-509-1
hsa-mir-509-2
hsa-mir-511-1
hsa-mir-511-2
hsa-mir-512-1
hsa-mir-512-2
hsa-mir-513a-1
hsa-mir-513a-2
hsa-mir-514-1
hsa-mir-514-2
hsa-mir-514-3
hsa-mir-515-1
hsa-mir-515-2
hsa-mir-516a-1
hsa-mir-516a-2
hsa-mir-516b-1
hsa-mir-516b-2
hsa-mir-518a-1
hsa-mir-518a-2
hsa-mir-519a-1
hsa-mir-519a-2
hsa-mir-521-1
hsa-mir-521-2
hsa-mir-526a-1
hsa-mir-526a-2
hsa-mir-548a-1
hsa-mir-548a-2
hsa-mir-548d-1
hsa-mir-548d-2
hsa-mir-548f-1
hsa-mir-548f-2
hsa-mir-548f-4
hsa-mir-548h-1
hsa-mir-548h-2
hsa-mir-548h-4
hsa-mir-548i-1
hsa-mir-548i-2
hsa-mir-548i-3
hsa-mir-548i-4
hsa-mir-550-1
hsa-mir-550-2
hsa-mir-7-3
hsa-mir-720
hsa-mir-886
hsa-mir-9-1
hsa-mir-9-2
hsa-mir-941-1
hsa-mir-941-2
hsa-mir-941-3

## Sheet: 8-9-10n
hsa-mir-548e	AAAAACUGAGACUACUUUUGCA				microRNA Types	8n (AAGUGCUU)		microRNA Types	9n (AAGUGCUUC)
hsa-mir-548f-3	AAAAACUGUAAUUACUUUU				hsa-mir-520h	ACAAAGUGCUUCCCUUUAGAGU		hsa-mir-520h	ACAAAGUGCUUCCCUUUAGAGU
hsa-mir-1537	AAAACCGUCUAGUUACAGUUGU				hsa-mir-520g	ACAAAGUGCUUCCCUUUAGAGUGU		hsa-mir-520g	ACAAAGUGCUUCCCUUUAGAGUGU
hsa-mir-553	AAAACGGUGAGAUUUUGUUUU				hsa-mir-526b	GAAAGUGCUUCCUUUUAGAGGC		hsa-mir-526b	GAAAGUGCUUCCUUUUAGAGGC
hsa-mir-548g	AAAACUGUAAUUACUUUUGUAC				hsa-mir-106a	AAAAGUGCUUACAGUGCAGGUAG		hsa-mir-106a	AAAAGUGCUUACAGUGCAGGUAG
hsa-mir-320a	AAAAGCUGGGUUGAGAGGGCGA				hsa-mir-520a	AAAGUGCUUCCCUUUGGACUGU		hsa-mir-520a	AAAGUGCUUCCCUUUGGACUGU
hsa-mir-548k	AAAAGUACUUGCGGAUUUUGCU				hsa-mir-520b	AAAGUGCUUCCUUUUAGAGGG		hsa-mir-520b	AAAGUGCUUCCUUUUAGAGGG
hsa-mir-548l	AAAAGUAUUUGCGGGUUUUGUC				hsa-mir-520c	AAAGUGCUUCCUUUUAGAGGGU		hsa-mir-520c	AAAGUGCUUCCUUUUAGAGGGU
hsa-mir-106a	AAAAGUGCUUACAGUGCAGGUAG				hsa-mir-520e	AAAGUGCUUCCUUUUUGAGGG		hsa-mir-520e	AAAGUGCUUCCUUUUUGAGGG
hsa-mir-224	AAAAUGGUGCCCUAGUGACUACA				hsa-mir-520d	AAAGUGCUUCUCUUUGGUGGGU		hsa-mir-520d	AAAGUGCUUCUCUUUGGUGGGU
hsa-mir-522	AAAAUGGUUCCCUUUAGAGUGU				hsa-mir-526b	GAAAGUGCUUCCUUUUAGAGGC		hsa-mir-526b	GAAAGUGCUUCCUUUUAGAGGC
hsa-mir-495	AAACAAACAUGGUGCACUUCUU				hsa-mir-373	GAAGUGCUUCGAUUUUGGGGUGU		hsa-mir-373	GAAGUGCUUCGAUUUUGGGGUGU
hsa-mir-543	AAACAUUCGCGGUGCACUUCUU				hsa-mir-302e	UAAGUGCUUCCAUGCUU		hsa-mir-302e	UAAGUGCUUCCAUGCUU
hsa-mir-649	AAACCUGUGUUGUUCAAGAGUC				hsa-mir-302c	UAAGUGCUUCCAUGUUUCAGUGG		hsa-mir-302c	UAAGUGCUUCCAUGUUUCAGUGG
hsa-mir-606	AAACUACUGAAAAUCAAAGAU				hsa-mir-302d	UAAGUGCUUCCAUGUUUGAGUGU		hsa-mir-302d	UAAGUGCUUCCAUGUUUGAGUGU
hsa-mir-618	AAACUCUACUUGUCCUUCUGAGU				hsa-mir-302b	UAAGUGCUUCCAUGUUUUAGUAG		hsa-mir-302b	UAAGUGCUUCCAUGUUUUAGUAG
hsa-mir-641	AAAGACAUAGGAUAGAGUCACCUC				hsa-mir-302a	UAAGUGCUUCCAUGUUUUGGUGA		hsa-mir-302a	UAAGUGCUUCCAUGUUUUGGUGA
hsa-mir-518e	AAAGCGCUUCCCUUCAGAGUG
hsa-mir-651	AAAGGAAAGUGUAUCCUAAAAG				microRNA Types	10n (AAAGUGCUUC)
hsa-mir-562	AAAGUAGCUGUACCAUUUGC				hsa-mir-520h	ACAAAGUGCUUCCCUUUAGAGU
hsa-mir-519b	AAAGUGCAUCCUUUUAGAGGUU				hsa-mir-520g	ACAAAGUGCUUCCCUUUAGAGUGU
hsa-mir-519c	AAAGUGCAUCUUUUUAGAGGAU				hsa-mir-526b	GAAAGUGCUUCCUUUUAGAGGC		microRNA Types	20n (AAAGUGCUUCCCUUUAGAGU)
hsa-mir-372	AAAGUGCUGCGACAUUUGAGCGU				hsa-mir-520a	AAAGUGCUUCCCUUUGGACUGU		hsa-mir-520h	ACAAAGUGCUUCCCUUUAGAGU
hsa-mir-520a	AAAGUGCUUCCCUUUGGACUGU				hsa-mir-520b	AAAGUGCUUCCUUUUAGAGGG		hsa-mir-520g	ACAAAGUGCUUCCCUUUAGAGUGU
hsa-mir-520b	AAAGUGCUUCCUUUUAGAGGG				hsa-mir-520c	AAAGUGCUUCCUUUUAGAGGGU
hsa-mir-520c	AAAGUGCUUCCUUUUAGAGGGU				hsa-mir-520e	AAAGUGCUUCCUUUUUGAGGG
hsa-mir-520e	AAAGUGCUUCCUUUUUGAGGG				hsa-mir-520d	AAAGUGCUUCUCUUUGGUGGGU
hsa-mir-520d	AAAGUGCUUCUCUUUGGUGGGU				hsa-mir-526b	GAAAGUGCUUCCUUUUAGAGGC
hsa-mir-513b	AAAUGUCACCUUUUUGAGAGGA
hsa-mir-944	AAAUUAUUGUACAUCGGAUGAG
hsa-mir-362	AACACACCUAUUCAAGGAUUCA
hsa-mir-552	AACAGGUGACUGGUUAGACAA
hsa-mir-376c	AACAUAGAGGAAAUUCCACGU
hsa-mir-1255b-2	AACCACUUUCUUUGCUCAUCCA
hsa-mir-634	AACCAGCACCCCAACUUUGGAC
hsa-mir-181c	AACCAUCGACCGUUGAGUGGAC
hsa-mir-100	AACCCGUAGAUCCGAACUUGUG
hsa-mir-122	AACGCCAUUAUCACACUAAAUA
hsa-mir-1243	AACUGGAUCAAUUAUAGGAGUG
hsa-mir-193b	AACUGGCCCUCAAAGUCCCGCU
hsa-mir-193a	AACUGGCCUACAAAGUCCCAGU
hsa-mir-576	AAGAUGUGGAAAAAUUGGAAUC
hsa-mir-646	AAGCAGCUGCCUCUGAGGC
hsa-mir-1179	AAGCAUUCUUUCAUUGGUUGG
hsa-mir-129-2	AAGCCCUUACCCCAAAAAGCAU
hsa-mir-129-1	AAGCCCUUACCCCAAAAAGUAU
hsa-mir-596	AAGCCUGCCCGGCUCCUCGGG
hsa-mir-22	AAGCUGCCAGUUGAAGAACUGU
hsa-mir-940	AAGGCAGGGCCCCCGCUCCCC
hsa-mir-1244	AAGUAGUUGGUUUGUAUGAGAUGGUU
hsa-mir-1245	AAGUGAUCUAAAGGCCUACAU
hsa-mir-519e	AAGUGCCUCCUUUUAGAGUGUU
hsa-mir-520f	AAGUGCUUCCUUUUAGAGGGUU
hsa-mir-648	AAGUGUGCAGGGCACUGGU
hsa-mir-369	AAUAAUACAUGGUUGAUCUUU
hsa-mir-410	AAUAUAACACAGAUGGCCUGU
hsa-mir-656	AAUAUUAUACAGUCAACCUCU
hsa-mir-34c	AAUCACUAACCACACGGCCAGG
hsa-mir-154	AAUCAUACACGGUUGACCUAUU
hsa-mir-487a	AAUCAUACAGGGACAUCCAGUU
hsa-mir-96	AAUCAUGUGCAGUGCCAAUAUG
hsa-mir-382	AAUCAUUCACGGACAACACUU
hsa-mir-487b	AAUCGUACAGGGUCAUCCACUU
hsa-mir-501	AAUGCACCCGGGCAAGGAUUCU
hsa-mir-502	AAUGCACCUGGGCAAGGAUUCA
hsa-mir-1246	AAUGGAUUUUUGGAGCAGG
hsa-mir-652	AAUGGCGCCACUAGGGUUGUG
hsa-mir-363	AAUUGCACGGUAUCCAUCUGUA
hsa-mir-367	AAUUGCACUUUAGCAAUGGUGA
hsa-mir-520h	ACAAAGUGCUUCCCUUUAGAGU
hsa-mir-520g	ACAAAGUGCUUCCCUUUAGAGUGU
hsa-mir-216b	ACACACUUACCCGUAGAGAUUCUA
hsa-mir-383	ACAGCACUGCCUGGUCAGA
hsa-mir-214	ACAGCAGGCACAGACAGGCAGU
hsa-mir-125a	ACAGGUGAGGUUCUUGGGAGCC
hsa-mir-936	ACAGUAGAGGGAGGAAUCGCAG
hsa-mir-199b	ACAGUAGUCUGCACAUUGGUUA
hsa-mir-622	ACAGUCUGCUGAGGUUGGAGC
hsa-mir-1250	ACAUUUUCCAGCCCAUUCA
hsa-mir-181a-2	ACCACUGACCGUUGACUGUACC
hsa-mir-665	ACCAGGAGGCUGAGGCCCCU
hsa-mir-1973	ACCGUGCAAAGGUAGCAUA
hsa-mir-660	ACCUCCUGUGUGCAUGGAUUA
hsa-mir-1248	ACCUUCUUGUAUAAGCACUGUGCUAAA
hsa-mir-1249	ACGCCCUUCCCCCCCUUCUUCA
hsa-mir-125b-1	ACGGGUUAGGCUCUUGGGAGCU
hsa-mir-1306	ACGUUGGCUCUGGUGGUG
hsa-mir-766	ACUCCAGCCCCACAGCCUCAGC
hsa-mir-1307	ACUCGGCGUGGCGUCGGUCGUG
hsa-mir-17	ACUGCAGUGAAGGCACUUGUAG
hsa-mir-20a	ACUGCAUUAUGAGCACUUAAAG
hsa-mir-324	ACUGCCCCAGGUGCUGCUGG
hsa-mir-18a	ACUGCCCUAAGUGCUCCUUCUGG
hsa-mir-93	ACUGCUGAGCUAGCACUUCCCG
hsa-mir-422a	ACUGGACUUAGGGUCAGAAGGC
hsa-mir-378	ACUGGACUUGGAGUCAGAAGGC
hsa-mir-637	ACUGGGGGCUUUCGGGCUCUGCGU
hsa-mir-20b	ACUGUAGUAUGGGCACUUCCAG
hsa-mir-600	ACUUACAGACAAGAGCCUUGCUC
hsa-mir-412	ACUUCACCUGGUCCACUAGCCGU
hsa-mir-635	ACUUGGGCACUGAAACAAUGUCC
hsa-mir-643	ACUUGUAUGCUAGCUCAGGUAG
hsa-mir-605	AGAAGGCACUAUGAGAUUUAGA
hsa-mir-642	AGACACAUUUGGAGAGGGAACC
hsa-mir-591	AGACCAUGGGUUCUCAUUGU
hsa-mir-631	AGACCUGGCCCAGACCUCAGC
hsa-mir-617	AGACUUCCCAUUUGAAGGUGGC
hsa-mir-1253	AGAGAAGAAGAUCAGCCUGCA
hsa-mir-202	AGAGGUAUAGGGCAUGGGAA
hsa-mir-924	AGAGUCUUGUGAUGUCUUGC
hsa-mir-1468	AGCAAAAUAAGCAAAUGGAAAA
hsa-mir-298	AGCAGAAGCAGGGAGGUUCUCCCA
hsa-mir-107	AGCAGCAUUGUACAGGGCUAUCA
hsa-mir-1254	AGCCUGGAAGCUGGAGCCUGCAGU
hsa-mir-222	AGCUACAUCUGGCUACUGGGU
hsa-mir-221	AGCUACAUUGUCUGCUGGGUUUC
hsa-mir-423	AGCUCGGUCUGAGGCCCCUCAGU
hsa-mir-626	AGCUGUCUGAAAAUGUCUU
hsa-mir-613	AGGAAUGUUCCUUCUUUGCC
hsa-mir-492	AGGACCUGCGGGACAAGAUUCUU
hsa-mir-650	AGGAGGCAGCGCUCUCAGGAC
hsa-mir-1255a	AGGAUGAGCAAAGAAAGUAGAUU
hsa-mir-564	AGGCACGGUGUCAGCAGGC
hsa-mir-885	AGGCAGCGGGGUGUAGUGGAUA
hsa-mir-1256	AGGCAUUGACUUCUCACUAGCU
hsa-mir-663	AGGCGGGGCGCCGCGGGACCGC
hsa-mir-604	AGGCUGCGGAAUUCAGGAC
hsa-mir-149	AGGGAGGGACGGGGGCUGUGC
hsa-mir-638	AGGGAUCGCGGGCGGGUGGCGGCCU
hsa-mir-185	AGGGGCUGGCUUUCCUCUGGUC
hsa-mir-608	AGGGGUGGUGUUGGGACAGCUCCGU
hsa-mir-555	AGGGUAAGCUGAACCUCUGAU
hsa-mir-609	AGGGUGUUUCUCUCAUCUCU
hsa-mir-563	AGGUUGACAUACGUUUCCC
hsa-mir-92a-1	AGGUUGGGAUCGGUUGCAAUGCU
hsa-mir-567	AGUAUGUUCUUCCAGGACAGAAC
hsa-mir-630	AGUAUUCUGUACCAGGGAAGGU
hsa-mir-616	AGUCAUUGGAGGGUUUGAGCAG
hsa-mir-1257	AGUGAAUGAUGGGUUCUGACC
hsa-mir-1271	AGUGCCUGCUAUGUGCCAGGCA
hsa-mir-891a	AGUGGCACAUGUUUGUUGUGAG
hsa-mir-644	AGUGUGGCUUUCUUAGAGC
hsa-mir-569	AGUUAAUGAAUCCUGGAAAGU
hsa-mir-1258	AGUUAGGAUUAGGUCGUGGAA
hsa-mir-19b-1	AGUUUUGCAGGUUUGCAUCCAGC
hsa-mir-19b-2	AGUUUUGCAGGUUUGCAUUUCA
hsa-mir-9-3	AUAAAGCUAGAUAACCGAAAGU
hsa-mir-208b	AUAAGACGAACAAAAGGUUUGU
hsa-mir-208a	AUAAGACGAGCAAAAAGCUUGU
hsa-mir-655	AUAAUACAUGGUUAACCUCUUU
hsa-mir-1185-2	AUAUACAGGGGGAGACUCUCAU
hsa-mir-1185-1	AUAUACAGGGGGAGACUCUUAU
hsa-mir-556	AUAUUACCAUUAGCUCAUCUUU
hsa-mir-421	AUCAACAGACAUUAAUUGGGCGC
hsa-mir-377	AUCACACAAAGGCAACUUUUGU
hsa-mir-23b	AUCACAUUGCCAGGGAUUACC
hsa-mir-23a	AUCACAUUGCCAGGGAUUUCC
hsa-mir-539	AUCAUACAAGGACAAUUUCUUU
hsa-mir-376b	AUCAUAGAGGAAAAUCCAUGUU
hsa-mir-433	AUCAUGAUGGGCUCCUCGGUGU
hsa-mir-1260	AUCCCACCUCUGCCACCA
hsa-mir-623	AUCCCUUGCAGGGGCUGUUGGGU
hsa-mir-937	AUCCGCGCUCUGACUCUCUGCC
hsa-mir-639	AUCGCUGCGGUUGCGAGCGCUGU
hsa-mir-425	AUCGGGAAUGUCGUGUCCGCCC
hsa-mir-517a	AUCGUGCAUCCCUUUAGAGUGU
hsa-mir-517b	AUCGUGCAUCCCUUUAGAGUGU
hsa-mir-517c	AUCGUGCAUCCUUUUAGAGUGU
hsa-mir-640	AUGAUCCAGGAACCUGCCUCU
hsa-mir-620	AUGGAGAUAGAUAUAGAAAU
hsa-mir-1261	AUGGAUAAGGCUUUGGCUU
hsa-mir-1262	AUGGGUGAAUUUGUAGAAGGAU
hsa-mir-1263	AUGGUACCCUGGCAUACUGAGU
hsa-mir-218-1	AUGGUUCCGUCAAGCACCAUGG
hsa-mir-135b	AUGUAGGGCUAAAAGCCAUGGG
hsa-mir-568	AUGUAUAAAUGUAUACACAC
hsa-mir-297	AUGUAUGUGUGCAUGUGCAUG
hsa-mir-384	AUUCCUAGAAAUUGUUCAUA
hsa-mir-544	AUUCUGCAUUUUUAGCAAGUUC
hsa-mir-510	AUUGAAACCUCUAAGAGUGGA
hsa-mir-450a-1	AUUGGGAACAUUUUGCAUGUAU
hsa-mir-450a-2	AUUGGGGACAUUUUGCAUUCAU
hsa-mir-2113	AUUUGUGCUUGGCUCUGUCAC
hsa-mir-548h-3	CAAAAACCGCAAUUACUUUUGCA
hsa-mir-548j	CAAAAACUGCAUUACUUUUGC
hsa-mir-548c	CAAAAAUCUCAAUUACUUUUGC
hsa-mir-424	CAAAACGUGAGGCGCUGCUAU
hsa-mir-548a-3	CAAAACUGGCAAUUACUUUUGC
hsa-mir-548n	CAAAAGUAAUUGUGGAUUUUGU
hsa-mir-497	CAAACCACACUGUGGUGUUAGA
hsa-mir-583	CAAAGAGGAAGGUCCCAUUAC
hsa-mir-518b	CAAAGCGCUCCCCUUUAGAGGU
hsa-mir-518d	CAAAGCGCUUCCCUUUGGAGC
hsa-mir-518c	CAAAGCGCUUCUCUUUAGAGUGU
hsa-mir-548m	CAAAGGUAUUUGUGGUUUUUG
hsa-mir-519d	CAAAGUGCCUCCCUUUAGAGUG
hsa-mir-561	CAAAGUUUAAGAUCCUUGAAGU
hsa-mir-1252	CAAAUGAGCUUAAUUUCCUUUU
hsa-mir-7-1	CAACAAAUCACAGUCUGCCAUA
hsa-mir-7-2	CAACAAAUCCCAGUCUACCUAA
hsa-mir-21	CAACACCAGUCGAUGGGCUGU
hsa-mir-490	CAACCUGGAGGACUCCAUGCUG
hsa-mir-708	CAACUAGACUGUGAGCUUCUAG
hsa-mir-548b	CAAGAACCUCAGUUGCUUUUGU
hsa-mir-99a	CAAGCUCGCUUCUAUGGGUCUG
hsa-mir-99b	CAAGCUCGUGUCUGUGGGUCCG
hsa-mir-1264	CAAGUCUUAUUUGAGCACCUGUU
hsa-mir-34b	CAAUCACUAACUCCACUGCCAU
hsa-mir-34a	CAAUCAGCAAGUAUACUGCCCU
hsa-mir-33a	CAAUGUUUCCACAGUGCAUCAC
hsa-mir-32	CAAUUUAGUGUGUGUGAUAUUU
hsa-mir-624	CACAAGGUAUUGGUAUUACCU
hsa-mir-603	CACACACUGCAAUUACUUUUGC
hsa-mir-942	CACAUGGCCGAAACAGAGAAGU
hsa-mir-323	CACAUUACACGGUCGACCUCU
hsa-mir-1911	CACCAGGCAUUGUGGUCUCC
hsa-mir-574	CACGCUCAUGCACACACCCACA
hsa-mir-28	CACUAGAUUGUGAGCUCCUGGA
hsa-mir-892b	CACUGGCUCCUUUCUGGGUAGA
hsa-mir-1183	CACUGUAGGUGAUGGUGAGAGUGGGCA
hsa-mir-892a	CACUGUGUCCUUUCUGCGUAG
hsa-mir-449b	CAGCCACAACUACCCUGCCACU
hsa-mir-1265	CAGGAUGUGGUCAAGUGUUGUU
hsa-mir-15a	CAGGCCAUAUUGUGCUGCCUCA
hsa-mir-1321	CAGGGAGGUGAAUGUGAU
hsa-mir-431	CAGGUCGUCUUGCAGGGCUUCU
hsa-mir-802	CAGUAACAAAGAUUCAUCCUUGU
hsa-mir-301a	CAGUGCAAUAGUAUUGUCAAAGC
hsa-mir-301b	CAGUGCAAUGAUAUUGUCAAAGC
hsa-mir-130b	CAGUGCAAUGAUGAAAGGGCAU
hsa-mir-130a	CAGUGCAAUGUUAAAAGGGCAU
hsa-mir-33b	CAGUGCCUCGGCAGUGCAGCCC
hsa-mir-136	CAUCAUCGUCUCAAAUGAGUCU
hsa-mir-1298	CAUCUGGGCAACUGACUGAAC
hsa-mir-218-2	CAUGGUUCUGUCAAGCACCGCG
hsa-mir-25	CAUUGCACUUGUCUCGGUCUGA
hsa-mir-548o	CCAAAACUGCAGUUACUUUUGC
hsa-mir-16-2	CCAAUAUUACUGUGCUGCUUUA
hsa-mir-195	CCAAUAUUGGCUGUGCUGCUCC
hsa-mir-181d	CCACCGGGGGAUGAAUGUCAC
hsa-mir-1324	CCAGACAGAAUUCUAUGCACUUUC
hsa-mir-16-1	CCAGUAUUAACUGUGCUGCUGA
hsa-mir-935	CCAGUUACCGCUUCCGCUACCGC
hsa-mir-453	CCCAGCAGGACGGGAGCG
hsa-mir-1224	CCCCACCUCCUCUCUCCUCAG
hsa-mir-1915	CCCCAGGGCGACGCGGCGGG
hsa-mir-1247	CCCCGGGAACGUCGAGACUGGAGC
hsa-mir-1203	CCCGGAGCCAGGAUGCAGCUC
hsa-mir-939	CCCUGGGCCUCUGCUCCCCAG
hsa-mir-1266	CCCUGUUCUAUGCCCUGAGGGA
hsa-mir-106b	CCGCACUGUGGGUACUUGCUGC
hsa-mir-190	CCGGCCGCCGGCUCCGCCCCG
hsa-mir-1908	CCGGCCGCCGGCUCCGCCCCG
hsa-mir-1181	CCGUCGCCGCCACCCGAGCCG
hsa-mir-325	CCUAGUAGGUGUCCAGUAAGUGU
hsa-mir-26a-2	CCUAUUCUUGAUUACUUGUUUC
hsa-mir-26a-1	CCUAUUCUUGGUUACUUGCACG
hsa-mir-532	CCUCCCACACCCAAGGCUUGCA
hsa-mir-1976	CCUCCUGCCCUCCUUGCUGU
hsa-mir-146a	CCUCUGAAAUUCAGUUCUUCAG
hsa-mir-326	CCUCUGGGCCCUUCCUCCAG
hsa-mir-1236	CCUCUUCCCCUUGUCUCUCCAG
hsa-mir-1184	CCUGCAGCGACUUGAUGGCUUCC
hsa-mir-875	CCUGGAAACACUGAGGUUGUG
hsa-mir-134	CCUGUGGGCCACCUAGUCACCAA
hsa-mir-26b	CCUGUUCUCCAUUACUUGGCUC
hsa-mir-1267	CCUGUUGAAGUGUAAUCCCCA
hsa-mir-570	CGAAAACAGCAAUUACCUUUGC
hsa-mir-15b	CGAAUCAUUAUUUGCUGCUCUA
hsa-mir-1909	CGCAGGGGCCGGGUGCUCACCG
hsa-mir-1251	CGCUUUGCUCAGCCAGUGUAG
hsa-mir-1538	CGGCCCGGGCUGCUGCUGUUCCU
hsa-mir-760	CGGCUCUGGGUCUGUGGGGA
hsa-mir-1268	CGGGCGUGGUGGUGGGGG
hsa-mir-486	CGGGGCAGCUCAGUACAGGAU
hsa-mir-128-1	CGGGGCCGUAGCACUGUCUGAGA
hsa-mir-505	CGUCAACACUUGCUGGUUUCCU
hsa-mir-1227	CGUGCCACCCUUUUCCCCAG
hsa-mir-633	CUAAUAGUAUCUACCACAAUAAA
hsa-mir-151	CUAGACUGAAGCUCCUUGAGG
hsa-mir-921	CUAGUGAGGGACAGAACCAGGAUUC
hsa-mir-98	CUAUACAACUUACUACUUUCCC
hsa-let-7a-3	CUAUACAAUCUACUGUCUUUC
hsa-let-7f-1	CUAUACAAUCUAUUGCCUUCCC
hsa-let-7f-2	CUAUACAGUCUACUGUCUUUCC
hsa-let-7d	CUAUACGACCUGCUGCCUUUCU
hsa-mir-181b-2	CUCACUGAUCAAUGAAUGCA
hsa-mir-452	CUCAUCUGCAAAGAAGUAAGUG
hsa-mir-188	CUCCCACAUGCAGGGUUUGCA
hsa-mir-155	CUCCUACAUAUUAGCAUUAACA
hsa-mir-337	CUCCUAUAUGAUGCCUUUCUUC
hsa-mir-1200	CUCCUGAGCCAUUCUGAGCCUC
hsa-mir-1469	CUCGGCGCGGGGCGCGGGCUCC
hsa-mir-1287	CUCUAGCCACAGAUGCAGUGAU
hsa-mir-1229	CUCUCACCACUGCCCUCCCACAG
hsa-mir-573	CUGAAGUGAUGUGUAACUGAUCAG
hsa-mir-943	CUGACUGUUGCCGUCCUCCAG
hsa-mir-527	CUGCAAAGGGAAGCCCUUUC
hsa-mir-192	CUGCCAAUUCCAUAGGUCACAG
hsa-mir-874	CUGCCCUGGCCCGAGGGACCGA
hsa-let-7i	CUGCGCAAGCUACUGCCUUGCU
hsa-mir-1269	CUGGACUGAGCCGUGCUACUGG
hsa-mir-1270	CUGGAGAUAUGGAAGAGCUGUGU
hsa-mir-432	CUGGAUGGCUCCUCCAUGUCU
hsa-mir-328	CUGGCCCUCUCUGCCCUUCCGU
hsa-mir-30c-2	CUGGGAGAAGGCUGUUUACUCU
hsa-mir-30c-1	CUGGGAGAGGGUUGUUUACUCC
hsa-mir-30b	CUGGGAGGUGGAUGUUUACUUC
hsa-mir-769	CUGGGAUCUCCGGGGUCUUGGUU
hsa-mir-150	CUGGUACAGGCCUGGGGGACAG
hsa-mir-29b-2	CUGGUUUCACAUGGUGGCUUAG
hsa-mir-2054	CUGUAAUAUAAAUUUAAUUUAUU
hsa-let-7c	CUGUACAACCUUCUAGCUUUCC
hsa-mir-675	CUGUAUGCCCUCACCGCUCA
hsa-mir-210	CUGUGCGUGUGACAGCGGCUGA
hsa-mir-744	CUGUUGCCACUAACCUCAACCU
hsa-mir-374b	CUUAGCAGGUUGUAUUAUCAUU
hsa-mir-374a	CUUAUCAGAUUGUAUUGUAAUU
hsa-mir-491	CUUAUGCAAGAUUCCCUUCUAC
hsa-mir-1238	CUUCCUCGUCUGUCUGCCCC
hsa-mir-578	CUUCUUGUGCUCUAGGAUUGU
hsa-mir-659	CUUGGUUCAGGGAGGGUCCCCA
hsa-mir-30d	CUUUCAGUCAGAUGUUUGCUGC
hsa-mir-30e	CUUUCAGUCGGAUGUUUACAGC
hsa-mir-30a	CUUUCAGUCGGAUGUUUGCAGC
hsa-mir-518f	GAAAGCGCUUCUCUUUAGAGG
hsa-mir-526b	GAAAGUGCUUCCUUUUAGAGGC
hsa-mir-614	GAACGCCUGUUCUUGCCAGGUGG
hsa-mir-523	GAACGCGCUUCCCUAUAGAGGGU
hsa-mir-525	GAAGGCGCUUCCCUUUAGAGCG
hsa-mir-524	GAAGGCGCUUCCCUUUGGAGU
hsa-mir-373	GAAGUGCUUCGAUUUUGGGGUGU
hsa-mir-595	GAAGUGUGCCGUGGUGUGUCU
hsa-mir-409	GAAUGUUGCUCGGUGAACCCCU
hsa-mir-602	GACACGGGCGACAGCUGCGGCCC
hsa-mir-619	GACCUGGACAUGUUUGUGCCCAGU
hsa-mir-625	GACUAUAGAACUUUCCCCCUCA
hsa-mir-888	GACUGACACCUCUUUGGGUGAA
hsa-mir-575	GAGCCAGUUGGACAGGAGC
hsa-mir-1910	GAGGCAGAAGCAGGAUGACA
hsa-mir-1182	GAGGGUCUUGGGAGGGAUGUGAC
hsa-mir-296	GAGGGUUGGGUGGAGGCUCUCC
hsa-mir-1296	GAGUGGGGCUUCGACCCUAACC
hsa-mir-1272	GAUGAUGAUGGCAGCAAAUUCUGAAA
hsa-mir-1322	GAUGAUGCUGCUGAUGCUG
hsa-mir-205	GAUUUCAGUGGAGUGAAGUUC
hsa-mir-330	GCAAAGCACACGGCCUGCAGAGA
hsa-mir-922	GCAGCAGAGAAUAGGACUACGUC
hsa-mir-211	GCAGGGACAGCAAAGGGGUGC
hsa-mir-455	GCAGUCCAUGGGCAUAUACAC
hsa-mir-186	GCCCAAAGGUGAAUUUUUUGGG
hsa-mir-331	GCCCCUGGGCCUAUCCUAGAA
hsa-mir-1471	GCCCGCGUGUGGAGCCAGGUGU
hsa-mir-147	GCCCUCCGCCCGUGCACCCCG
hsa-mir-1470	GCCCUCCGCCCGUGCACCCCG
hsa-mir-345	GCCCUGAACGAGGGGUCUGGAG
hsa-mir-370	GCCUGCUGGGGUGGAACCUGGU
hsa-mir-551a	GCGACCCACUCUUGGUUUCCA
hsa-mir-551b	GCGACCCAUACUUGGUUUCAG
hsa-mir-611	GCGAGGACCCCUCGGGGUCUGAC
hsa-mir-138-1	GCUACUUCACAACACCAGGGCC
hsa-mir-554	GCUAGUCCUGACUCAGCCAGU
hsa-mir-138-2	GCUAUUUCACGACACCAGGGUU
hsa-mir-191	GCUGCGCUUGGAUUUCGUCCCC
hsa-mir-204	GCUGGGAAGGCAAAGGGACGU
hsa-mir-612	GCUGGGCAGGGCUUCUGAGCUCCUU
hsa-mir-29b-1	GCUGGUUUCAUAUGGUGGUUUAGA
hsa-mir-873	GGAGACUGAUGAGUUCCCGGGA
hsa-mir-1914	GGAGGGGUCCCGCACUGGGAGG
hsa-mir-145	GGAUUCCUGGAAAUACUGUUCU
hsa-mir-657	GGCAGGUUCUCACCCUCUCUAGG
hsa-mir-658	GGCGGAGGGAAGUAGGUCCGUUGGU
hsa-mir-621	GGCUAGCAACAGCGCUUACCU
hsa-mir-504	GGGAGUGCAGGGCAGGGUUUC
hsa-mir-1273	GGGCGACAAAGCAAGACUCUUUCUU
hsa-mir-566	GGGCGCCUGUGAUCCCAAC
hsa-mir-920	GGGGAGCUGUGGAAGCAGUA
hsa-mir-128-2	GGGGGCCGAUACACUGUACGAGA
hsa-mir-503	GGGGUAUUGUUUCCGCUGCCAGG
hsa-mir-92a-2	GGGUGGGGAUUUGUUGCAUUAC
hsa-mir-376a-2	GGUAGAUUUUCCUUCUAUGGU
hsa-mir-371	GGUAUCCGUUUGGGGAUGGU
hsa-mir-198	GGUCCAGAGGGGAGAUAGGUUC
hsa-mir-663b	GGUGGCCCGGCCGUGCCUGAGG
hsa-mir-485	GUCAUACACGGCUCUCCUCUCU
hsa-mir-572	GUCCGCUCGGCGGUGGCCCA
hsa-mir-203	GUGAAAUGUUUAGGACCACUAG
hsa-mir-887	GUGAACGGGCGCCAUCCCGAGG
hsa-mir-183	GUGAAUUACCGAAGGGCCAUAA
hsa-mir-489	GUGACAUCACAUAUACGGCAGC
hsa-mir-1202	GUGCCAGCUGCAGUGGGGGAG
hsa-mir-647	GUGGCUGCACUCACUUCCUUC
hsa-mir-1275	GUGGGGGAGAGGCUGUC
hsa-mir-632	GUGUCUGCUUCCUGUGGGA
hsa-mir-1231	GUGUCUGGGCGGACAGCUGC
hsa-mir-147b	GUGUGCGGAAAUGCUUCUGCUA
hsa-mir-2053	GUGUUAAUUAAACCUCUAUUUAC
hsa-mir-607	GUUCAAAUCCAGAUCUAUAAC
hsa-mir-629	GUUCUCCCAACGUAAGCCCAGC
hsa-mir-599	GUUGUGUCAGUUUAUCAAAC
hsa-mir-557	GUUUGCACGGGUGGGCCUUGUCU
hsa-mir-1276	UAAAGAGCCCUGUGGAGACA
hsa-mir-559	UAAAGUAAAUAUGCACCAAAA
hsa-mir-513c	UAAAUUUCACCUUUCUGAGAAGA
hsa-mir-141	UAACACUGUCUGGUAAAGAUGG
hsa-mir-200a	UAACACUGUCUGGUAACGAUGU
hsa-mir-132	UAACAGUCUACAGCCAUGGUCG
hsa-mir-212	UAACAGUCUCCAGUCACGGCC
hsa-mir-582	UAACUGGUUGAACAACUGAACC
hsa-mir-506	UAAGGCACCCUUCUGAGUAGA
hsa-mir-124-3	UAAGGCACGCGGUGAAUGCC
hsa-mir-302e	UAAGUGCUUCCAUGCUU
hsa-mir-302c	UAAGUGCUUCCAUGUUUCAGUGG
hsa-mir-302d	UAAGUGCUUCCAUGUUUGAGUGU
hsa-mir-302b	UAAGUGCUUCCAUGUUUUAGUAG
hsa-mir-302a	UAAGUGCUUCCAUGUUUUGGUGA
hsa-mir-200c	UAAUACUGCCGGGUAAUGAUGGA
hsa-mir-200b	UAAUACUGCCUGGUAAUGAUGA
hsa-mir-429	UAAUACUGUCUGGUAAAACCGU
hsa-mir-302f	UAAUUGCUUCCAUGUUU
hsa-mir-590	UAAUUUUAUGUAUAAGCUAGU
hsa-mir-144	UACAGUAUAGAUGAUGUACU
hsa-mir-140	UACCACAGGGUAGAACCACGG
hsa-mir-1912	UACCCAGAGCAUGCAGUGUGAA
hsa-mir-10b	UACCCUGUAGAACCGAAUUUGUG
hsa-mir-10a	UACCCUGUAGAUCCGAAUUUGUG
hsa-mir-1277	UACGUAGAUAUAUAUGUAUUUU
hsa-mir-598	UACGUCAUCGUUGUCAUCGUCA
hsa-mir-509-3	UACUGCAGACGUGGCAAUCAUG
hsa-mir-217	UACUGCAUCAGGAACUGAUUGGA
hsa-mir-890	UACUUGGAAAGGCAUCAGUUG
hsa-mir-577	UAGAUAAAAUAUUGGUACCUG
hsa-mir-548p	UAGCAAAAACUGCAGUUACUUU
hsa-mir-29a	UAGCACCAUCUGAAAUCGGUUA
hsa-mir-29c	UAGCACCAUUUGAAAUCGGUUA
hsa-mir-1197	UAGGACACAUGGUCUACUUCU
hsa-mir-1278	UAGUACUGUGCAUAUCAUCUAU
hsa-mir-454	UAGUGCAAUAUUGCUUAUAGGGU
hsa-mir-381	UAUACAAGGGCAAGCUCUCUGU
hsa-mir-300	UAUACAAGGGCAGACUCUCUCU
hsa-mir-586	UAUGCAUUGUAUUUUUAGGUCC
hsa-mir-411	UAUGUAACACGGUCCACUAACC
hsa-mir-379	UAUGUAACAUGGUCCACUAACU
hsa-mir-380	UAUGUAAUAUGGUCCACAUCUU
hsa-mir-654	UAUGUCUGCUGACCAUCACCUU
hsa-mir-299	UAUGUGGGAUGGUAAACCGCUU
hsa-mir-664	UAUUCAUUUAUCCCCAGCCUACA
hsa-mir-92b	UAUUGCACUCGUCCCGGCCUCC
hsa-mir-1323	UCAAAACUGAGGGGCAUUUUCU
hsa-mir-105-1	UCAAAUGCUCAGACUCCUGUGGU
hsa-mir-125b-2	UCACAAGUCAGGCUCUUGGGAC
hsa-mir-1228	UCACACCUGCCUCGCCCCCC
hsa-mir-216a	UCACAGUGGUCUCUGGGAUUAU
hsa-mir-1226	UCACCAGCCCUGUGUUCCCUAG
hsa-mir-499	UCACUACCUGACAAUACAGU
hsa-mir-483	UCACUCCUCUCCUCCCGUCUU
hsa-mir-1208	UCACUGUUCAGACAGGCGGA
hsa-mir-589	UCAGAACAAAUGCCGGUUCCCAGA
hsa-mir-545	UCAGCAAACAUUUAUUGUGUGC
hsa-mir-1207	UCAGCUGGCCCUCAUUUC
hsa-mir-500	UCAGGACACUUCUGAACUUGGA
hsa-mir-1972	UCAGGCCAGGCACAGUGGCUCA
hsa-mir-484	UCAGGCUCAGUCCCCUCCCGAU
hsa-mir-148a	UCAGUGCACUACAGAACUUUGU
hsa-mir-148b	UCAGUGCAUCACAGAACUUUGU
hsa-mir-152	UCAGUGCAUGACAGAACUUGG
hsa-mir-584	UCAGUUCCAGGCCAACCAGGCU
hsa-mir-103-1-as	UCAUAGCCCUGUACAAUGCUGCU
hsa-mir-1279	UCAUAUUGCUUCUUUCU
hsa-mir-338	UCCAGCAUCAGUGAUUUUGUUG
hsa-mir-770	UCCAGUACCACGUGUCAGGGCCA
hsa-mir-1825	UCCAGUGCCCUCCUCUCC
hsa-mir-662	UCCCACGUUGUGGCCCAGCAG
hsa-mir-361	UCCCCCAGGUGUGAUUCUGAUUU
hsa-mir-615	UCCGAGCCUGGGUCUCCCUCUU
hsa-mir-671	UCCGGUUCUCAGGGCUCCACC
hsa-mir-340	UCCGUCUCAGUUACUUUAUAGC
hsa-mir-877	UCCUCUUCUCCCUCCUCCCAG
hsa-mir-1539	UCCUGCGCGUCCCAGAUGCCC
hsa-mir-1237	UCCUUCUGCUCCGUCCCCCAG
hsa-mir-196b	UCGACAGCACGACACUGCCUUC
hsa-mir-1281	UCGCCUCCUCCUCUCCC
hsa-mir-1292	UCGCGCCCCGGCUCCCGUUC
hsa-mir-127	UCGGAUCCGUCUGAGCUUGGCU
hsa-mir-1234	UCGGCCUGACCACCCACCCCAC
hsa-mir-126	UCGUACCGUGAGUAAUAAUGCG
hsa-mir-1204	UCGUGGCCUGGUCUCCAUUAU
hsa-mir-187	UCGUGUCUUGUGUUGCAGCCGG
hsa-mir-1282	UCGUUUGCCUUUUUCUGCUU
hsa-mir-645	UCUAGGCUGGUACUGCUGA
hsa-mir-628	UCUAGUAAGAGUGGCAGUCGA
hsa-mir-1284	UCUAUACAGACCCUGGCUUUUC
hsa-mir-342	UCUCACACAGAAAUCGCACCCGU
hsa-mir-1304	UCUCACUGUAGCCUCGAACCCC
hsa-mir-1205	UCUGCAGGGUUUGCUUUGAG
hsa-mir-1913	UCUGCCCCCUCCGCUGCUGCCA
hsa-mir-767	UCUGCUCAUACCCCAUGGUUUCU
hsa-mir-215	UCUGUCAUUUCUUUAGGCCAAUA
hsa-mir-581	UCUUGUGUUCUCUAGAUCAGU
hsa-mir-627	UCUUUUCUUUGAGACUCACU
hsa-mir-494	UGAAACAUACACGGGAAACCUC
hsa-mir-493	UGAAGGUCUACUGUGUGCCAGG
hsa-mir-549	UGACAACUAUGGAUGAGCUCU
hsa-mir-143	UGAGAUGAAGCACUGUAGCUC
hsa-mir-1225	UGAGCCCCUGUGCCGCCCCCAG
hsa-mir-1233	UGAGCCCUGUCCUCCCGCAG
hsa-mir-339	UGAGCGCCUCGACGACAGAGCCG
hsa-mir-610	UGAGCUAAAUGUGUGCUGGGA
hsa-mir-558	UGAGCUGCUGUACCAAAAU
hsa-mir-1827	UGAGGCAGUAGAUUGAAU
hsa-mir-451	UGAGGGAGUAGGAUGUAUGGUU
hsa-let-7e	UGAGGUAGGAGGUUGUAUAGUU
hsa-let-7a-1	UGAGGUAGUAGGUUGUAUAGUU
hsa-let-7b	UGAGGUAGUAGGUUGUGUGGUU
hsa-let-7g	UGAGGUAGUAGUUUGUACAGUU
hsa-mir-496	UGAGUAUUACAUGGCCAAUCUC
hsa-mir-571	UGAGUUGGCCAUCUGAGUGAG
hsa-mir-190b	UGAUAUGUUUGAUAUUGGGUU
hsa-mir-508	UGAUUGUAGCCUUUUGGAGUAGA
hsa-mir-548f-5	UGCAAAAGUAAUCACAGUUUUU
hsa-mir-891b	UGCAACUUACCUGAGUCAUUGA
hsa-mir-1286	UGCAGGACCAAGAUGAGCCCU
hsa-mir-18b	UGCCCUAAAUGCCCCUUCUGGC
hsa-mir-146b	UGCCCUGUGGACUCAGUUCUGG
hsa-mir-938	UGCCCUUAAAGGUGAACCCAGU
hsa-mir-24-2	UGCCUACUGAGCUGAAACACAG
hsa-mir-24-1	UGCCUACUGAGCUGAUAUCAGU
hsa-mir-661	UGCCUGGGUCUCUGGCCUGCGCGU
hsa-mir-31	UGCUAUGCCAACAUAUUGCCAU
hsa-mir-206	UGGAAUGUAAGGAAGUGUGUGG
hsa-mir-184	UGGACGGAGAACUGAUAAGGGU
hsa-mir-1288	UGGACUGCCCUGAUCUGGAGA
hsa-mir-139	UGGAGACGCGGCCCUGUUGGAGU
hsa-mir-765	UGGAGGAGAAGGAAGGUGAUG
hsa-mir-1290	UGGAUUUUUGGAUCAGGGA
hsa-mir-449a	UGGCAGUGUAUUGUUAGCUGGU
hsa-mir-1291	UGGCCCUGACUGAAGACCAGCAGU
hsa-mir-585	UGGGCGUAUCUGUAUGCUA
hsa-mir-1293	UGGGUGGUCUGGAGAUUUGUGC
hsa-mir-601	UGGUCUAGGAUUGUUGGAGGAG
hsa-mir-541	UGGUGGGCACAGAAUCUGGACU
hsa-mir-876	UGGUGGUUUACAAAGUAAUUCA
hsa-mir-182	UGGUUCUAGACUUGCCAACUA
hsa-mir-597	UGGUUCUCUUGUGGCUCAAGCGU
hsa-mir-142	UGUAGUGUUUCCUACUUUAUGGA
hsa-mir-668	UGUCACUCGGCUCGGCCCACUAC
hsa-mir-223	UGUCAGUUUGUCAAAUACCCCA
hsa-mir-934	UGUCUACUACUGGAGACACUGG
hsa-mir-593	UGUCUCUGCUGGGGUUUCU
hsa-mir-346	UGUCUGCCCGCAUGCCUGCCUCU
hsa-mir-542	UGUGACAGAUUGAUAACUGAAA
hsa-mir-1294	UGUGAGGUUGGCAUUGUUGUCU
hsa-mir-19a	UGUGCAAAUCUAUGCAAAACUGA
hsa-mir-933	UGUGCGCAGGGAGACCUCUCCC
hsa-mir-636	UGUGCUUGCUCGUCCCGCCCGCA
hsa-mir-1206	UGUUCAUGUAGAUGUUUAAGC
hsa-mir-2052	UGUUUUGAUAACAGUAAUGU
hsa-mir-889	UUAAUAUCGGACAACCAUUGU
hsa-mir-1295	UUAGGCCGCAGAUCUGGGUGA
hsa-mir-137	UUAUUGCUUAAGAAUACGCGUAG
hsa-mir-95	UUCAACGGGUAUUUAUUGAGCA
hsa-mir-1297	UUCAAGUAAUUCAGGUG
hsa-mir-27a	UUCACAGUGGCUAAGUUCCGC
hsa-mir-27b	UUCACAGUGGCUAAGUUCUGC
hsa-mir-197	UUCACCACCUUCUCCACCCAGC
hsa-mir-653	UUCACUGGAGUUUGUUUCAAUA
hsa-mir-579	UUCAUUUGGUAUAAACCGCGAUU
hsa-mir-1299	UUCUGGAAUUCUGUGUGAGGGA
hsa-mir-488	UUGAAAGGCUAUUUCUUGGUC
hsa-mir-580	UUGAGAAUGAUGAAUCAUUAGG
hsa-mir-1301	UUGCAGCUGCCUGGGAGUGACUUC
hsa-mir-448	UUGCAUAUGUAGGAUGUCCCAU
hsa-mir-1178	UUGCUCACUGUUCUUCCCUAG
hsa-mir-588	UUGGCCACAAUGGGUUAGAAC
hsa-mir-450b	UUGGGAUCAUUUUGCAUCCAUA
hsa-mir-2110	UUGGGGAAACGGCCGCUGAGUG
hsa-mir-592	UUGUGUCAAUAUGCGAUGAUGU
hsa-mir-1303	UUUAGAGACGGGGUCUUGCUCU
hsa-mir-498	UUUCAAGCCAGGGGGCGUUUUUC
hsa-mir-587	UUUCCAUAGGUGAUGAGUCAC
hsa-mir-1180	UUUCCGGCUCGCGUGGGUGUGU
hsa-mir-133b	UUUGGUCCCCUUCAACCAGCUA
hsa-mir-758	UUUGUGACCUGGUCCACUAACC
hsa-mir-375	UUUGUUCGUUCGGCUCGCGUGA
hsa-mir-1305	UUUUCAACUCUAAUGGGAGAGA
hsa-mir-507	UUUUGCACCUUUUGGAGUGAA
hsa-mir-335	UUUUUCAUUAUUGCUCCUGACC
miRNA_ID
hsa-let-7a-2
hsa-mir-1-1
hsa-mir-1-2
hsa-mir-101-1
hsa-mir-101-2
hsa-mir-103-1
hsa-mir-103-2
hsa-mir-103-2-as
hsa-mir-105-2
hsa-mir-1201
hsa-mir-124-1
hsa-mir-124-2
hsa-mir-1255b-1
hsa-mir-1259
hsa-mir-1274a
hsa-mir-1274b
hsa-mir-1280
hsa-mir-1283-1
hsa-mir-1283-2
hsa-mir-1285-1
hsa-mir-1285-2
hsa-mir-1289-1
hsa-mir-1289-2
hsa-mir-1300
hsa-mir-1302-1
hsa-mir-1302-2
hsa-mir-1302-3
hsa-mir-1302-4
hsa-mir-1302-5
hsa-mir-1302-6
hsa-mir-1302-7
hsa-mir-1302-8
hsa-mir-1308
hsa-mir-133a-1
hsa-mir-133a-2
hsa-mir-135a-1
hsa-mir-135a-2
hsa-mir-153-1
hsa-mir-153-2
hsa-mir-181a-1
hsa-mir-181b-1
hsa-mir-1826
hsa-mir-194-1
hsa-mir-194-2
hsa-mir-196a-1
hsa-mir-196a-2
hsa-mir-1974
hsa-mir-1975
hsa-mir-1977
hsa-mir-1978
hsa-mir-1979
hsa-mir-199a-1
hsa-mir-199a-2
hsa-mir-219-1
hsa-mir-219-2
hsa-mir-220a
hsa-mir-220b
hsa-mir-220c
hsa-mir-320b-1
hsa-mir-320b-2
hsa-mir-320c-1
hsa-mir-320c-2
hsa-mir-320d-1
hsa-mir-320d-2
hsa-mir-329-1
hsa-mir-329-2
hsa-mir-365-1
hsa-mir-365-2
hsa-mir-376a-1
hsa-mir-509-1
hsa-mir-509-2
hsa-mir-511-1
hsa-mir-511-2
hsa-mir-512-1
hsa-mir-512-2
hsa-mir-513a-1
hsa-mir-513a-2
hsa-mir-514-1
hsa-mir-514-2
hsa-mir-514-3
hsa-mir-515-1
hsa-mir-515-2
hsa-mir-516a-1
hsa-mir-516a-2
hsa-mir-516b-1
hsa-mir-516b-2
hsa-mir-518a-1
hsa-mir-518a-2
hsa-mir-519a-1
hsa-mir-519a-2
hsa-mir-521-1
hsa-mir-521-2
hsa-mir-526a-1
hsa-mir-526a-2
hsa-mir-548a-1
hsa-mir-548a-2
hsa-mir-548d-1
hsa-mir-548d-2
hsa-mir-548f-1
hsa-mir-548f-2
hsa-mir-548f-4
hsa-mir-548h-1
hsa-mir-548h-2
hsa-mir-548h-4
hsa-mir-548i-1
hsa-mir-548i-2
hsa-mir-548i-3
hsa-mir-548i-4
hsa-mir-550-1
hsa-mir-550-2
hsa-mir-7-3
hsa-mir-720
hsa-mir-886
hsa-mir-9-1
hsa-mir-9-2
hsa-mir-941-1
hsa-mir-941-2
hsa-mir-941-3
