# Supplementary material for: Structural Analysis of microRNAs in Myeloid Cancer Reveals Consensus Motifs
Source: Genes (Basel). 2022 Jun 26;13(7):1152. doi: 10.3390/genes13071152 (PMC9316571; doi:10.3390/genes13071152)
Supplement: Supplementary file 1 [file genes-13-01152-s001.zip › Table S4.xlsx]

## Sheet: hsa-mir-520h
Target Detail	Target Rank	Target Score	miRNA Name	Gene Symbol	Gene Description
Details	7	98	hsa-miR-520h	AAK1	AP2 associated kinase 1
Details	18	96	hsa-miR-520h	ABHD2	abhydrolase domain containing 2
Details	17	96	hsa-miR-520h	ATXN1	ataxin 1
Details	2	99	hsa-miR-520h	CREBRF	CREB3 regulatory factor
Details	11	97	hsa-miR-520h	ELK4	ELK4, ETS transcription factor
Details	24	95	hsa-miR-520h	GLRA2	glycine receptor alpha 2
Details	1	99	hsa-miR-520h	JAZF1	JAZF zinc finger 1
Details	20	96	hsa-miR-520h	KLHL2	kelch like family member 2
Details	19	96	hsa-miR-520h	LHX8	LIM homeobox 8
Details	15	97	hsa-miR-520h	LUC7L3	LUC7 like 3 pre-mRNA splicing factor
Details	8	97	hsa-miR-520h	MYCN	MYCN proto-oncogene, bHLH transcription factor
Details	4	98	hsa-miR-520h	NOX4	NADPH oxidase 4
Details	21	95	hsa-miR-520h	NPEPL1	aminopeptidase like 1
Details	28	95	hsa-miR-520h	NUFIP2	nuclear FMR1 interacting protein 2
Details	16	97	hsa-miR-520h	OGA	O-GlcNAcase
Details	10	97	hsa-miR-520h	PLCB1	phospholipase C beta 1
Details	22	95	hsa-miR-520h	PRICKLE2	prickle planar cell polarity protein 2
Details	27	95	hsa-miR-520h	RAB21	RAB21, member RAS oncogene family
Details	12	97	hsa-miR-520h	RBSN	rabenosyn, RAB effector
Details	26	95	hsa-miR-520h	RND3	Rho family GTPase 3
Details	5	98	hsa-miR-520h	RRAGD	Ras related GTP binding D
Details	25	95	hsa-miR-520h	SEMA5A	semaphorin 5A
Details	9	97	hsa-miR-520h	SMOC2	SPARC related modular calcium binding 2
Details	6	98	hsa-miR-520h	SPTY2D1	SPT2 chromatin protein domain containing 1
Details	3	98	hsa-miR-520h	TBC1D15	TBC1 domain family member 15
Details	14	97	hsa-miR-520h	VPS26A	VPS26, retromer complex component A
Details	13	97	hsa-miR-520h	ZNF320	zinc finger protein 320
Details	23	95	hsa-miR-520h	ZNF837	zinc finger protein 837

## Sheet: hsa-mir-520g
Target Detail	Target Rank	Target Score	miRNA Name	Gene Symbol	Gene Description
Details	7	98	hsa-miR-520g-3p	AAK1	AP2 associated kinase 1
Details	18	96	hsa-miR-520g-3p	ABHD2	abhydrolase domain containing 2
Details	17	96	hsa-miR-520g-3p	ATXN1	ataxin 1
Details	1	99	hsa-miR-520g-3p	CREBRF	CREB3 regulatory factor
Details	14	97	hsa-miR-520g-3p	ELK4	ELK4, ETS transcription factor
Details	24	95	hsa-miR-520g-3p	GLRA2	glycine receptor alpha 2
Details	2	99	hsa-miR-520g-3p	JAZF1	JAZF zinc finger 1
Details	20	96	hsa-miR-520g-3p	KLHL2	kelch like family member 2
Details	19	96	hsa-miR-520g-3p	LHX8	LIM homeobox 8
Details	11	97	hsa-miR-520g-3p	LUC7L3	LUC7 like 3 pre-mRNA splicing factor
Details	8	97	hsa-miR-520g-3p	MYCN	MYCN proto-oncogene, bHLH transcription factor
Details	4	98	hsa-miR-520g-3p	NOX4	NADPH oxidase 4
Details	21	95	hsa-miR-520g-3p	NPEPL1	aminopeptidase like 1
Details	28	95	hsa-miR-520g-3p	NUFIP2	nuclear FMR1 interacting protein 2
Details	12	97	hsa-miR-520g-3p	OGA	O-GlcNAcase
Details	9	97	hsa-miR-520g-3p	PLCB1	phospholipase C beta 1
Details	22	95	hsa-miR-520g-3p	PRICKLE2	prickle planar cell polarity protein 2
Details	27	95	hsa-miR-520g-3p	RAB21	RAB21, member RAS oncogene family
Details	10	97	hsa-miR-520g-3p	RBSN	rabenosyn, RAB effector
Details	26	95	hsa-miR-520g-3p	RND3	Rho family GTPase 3
Details	5	98	hsa-miR-520g-3p	RRAGD	Ras related GTP binding D
Details	25	95	hsa-miR-520g-3p	SEMA5A	semaphorin 5A
Details	13	97	hsa-miR-520g-3p	SMOC2	SPARC related modular calcium binding 2
Details	6	98	hsa-miR-520g-3p	SPTY2D1	SPT2 chromatin protein domain containing 1
Details	3	98	hsa-miR-520g-3p	TBC1D15	TBC1 domain family member 15
Details	16	97	hsa-miR-520g-3p	VPS26A	VPS26, retromer complex component A
Details	15	97	hsa-miR-520g-3p	ZNF320	zinc finger protein 320
Details	23	95	hsa-miR-520g-3p	ZNF837	zinc finger protein 837

## Sheet: miR-526b
arget Detail	Target Rank	Target Score	miRNA Name	Gene Symbol	Gene Description
Details	51	98	hsa-miR-526b-3p	AAK1	AP2 associated kinase 1
Details	85	96	hsa-miR-526b-3p	AGTPBP1	ATP/GTP binding protein 1
Details	97	96	hsa-miR-526b-3p	AKTIP	AKT interacting protein
Details	81	97	hsa-miR-526b-3p	ANKIB1	ankyrin repeat and IBR domain containing 1
Details	109	96	hsa-miR-526b-3p	ANKRD29	ankyrin repeat domain 29
Details	133	95	hsa-miR-526b-3p	ANKRD33B	ankyrin repeat domain 33B
Details	12	99	hsa-miR-526b-3p	ANKRD52	ankyrin repeat domain 52
Details	18	99	hsa-miR-526b-3p	ARHGAP12	Rho GTPase activating protein 12
Details	150	95	hsa-miR-526b-3p	ARID4A	AT-rich interaction domain 4A
Details	5	99	hsa-miR-526b-3p	ARID4B	AT-rich interaction domain 4B
Details	99	96	hsa-miR-526b-3p	ATAD2	ATPase family, AAA domain containing 2
Details	64	97	hsa-miR-526b-3p	ATG16L1	autophagy related 16 like 1
Details	63	97	hsa-miR-526b-3p	ATXN1L	ataxin 1 like
Details	121	95	hsa-miR-526b-3p	B3GALT2	beta-1,3-galactosyltransferase 2
Details	75	97	hsa-miR-526b-3p	BCL11B	BCL11B, BAF complex component
Details	94	96	hsa-miR-526b-3p	BNIP2	BCL2 interacting protein 2
Details	11	99	hsa-miR-526b-3p	BRMS1L	BRMS1 like transcriptional repressor
Details	43	98	hsa-miR-526b-3p	C2CD2	C2 calcium dependent domain containing 2
Details	96	96	hsa-miR-526b-3p	CAMTA1	calmodulin binding transcription activator 1
Details	118	95	hsa-miR-526b-3p	CCND1	cyclin D1
Details	120	95	hsa-miR-526b-3p	CEP97	centrosomal protein 97
Details	28	99	hsa-miR-526b-3p	CFL2	cofilin 2
Details	138	95	hsa-miR-526b-3p	CHRM2	cholinergic receptor muscarinic 2
Details	16	99	hsa-miR-526b-3p	CLOCK	clock circadian regulator
Details	88	96	hsa-miR-526b-3p	CMTR2	cap methyltransferase 2
Details	102	96	hsa-miR-526b-3p	DPYSL5	dihydropyrimidinase like 5
Details	3	100	hsa-miR-526b-3p	DYNC1LI2	dynein cytoplasmic 1 light intermediate chain 2
Details	60	97	hsa-miR-526b-3p	E2F1	E2F transcription factor 1
Details	128	95	hsa-miR-526b-3p	E2F5	E2F transcription factor 5
Details	143	95	hsa-miR-526b-3p	EFCAB14	EF-hand calcium binding domain 14
Details	139	95	hsa-miR-526b-3p	EGLN3	egl-9 family hypoxia inducible factor 3
Details	70	97	hsa-miR-526b-3p	EIF5A2	eukaryotic translation initiation factor 5A2
Details	73	97	hsa-miR-526b-3p	ELK4	ELK4, ETS transcription factor
Details	74	97	hsa-miR-526b-3p	EMSY	EMSY, BRCA2 interacting transcriptional repressor
Details	1	100	hsa-miR-526b-3p	ENPP5	ectonucleotide pyrophosphatase/phosphodiesterase 5 (putative)
Details	34	98	hsa-miR-526b-3p	EPHA4	EPH receptor A4
Details	36	98	hsa-miR-526b-3p	EPHA5	EPH receptor A5
Details	45	98	hsa-miR-526b-3p	EZH1	enhancer of zeste 1 polycomb repressive complex 2 subunit
Details	126	95	hsa-miR-526b-3p	F3	coagulation factor III, tissue factor
Details	116	95	hsa-miR-526b-3p	FAM117B	family with sequence similarity 117 member B
Details	101	96	hsa-miR-526b-3p	FAM129A	family with sequence similarity 129 member A
Details	35	98	hsa-miR-526b-3p	FAM45A	family with sequence similarity 45 member A
Details	56	97	hsa-miR-526b-3p	FBXL5	F-box and leucine rich repeat protein 5
Details	40	98	hsa-miR-526b-3p	FCHO2	FCH domain only 2
Details	98	96	hsa-miR-526b-3p	FGD4	FYVE, RhoGEF and PH domain containing 4
Details	135	95	hsa-miR-526b-3p	FGD5	FYVE, RhoGEF and PH domain containing 5
Details	108	96	hsa-miR-526b-3p	FJX1	four-jointed box kinase 1
Details	105	96	hsa-miR-526b-3p	FOXJ3	forkhead box J3
Details	59	97	hsa-miR-526b-3p	FRMD6	FERM domain containing 6
Details	107	96	hsa-miR-526b-3p	FRS2	fibroblast growth factor receptor substrate 2
Details	82	97	hsa-miR-526b-3p	FSD1L	fibronectin type III and SPRY domain containing 1 like
Details	2	100	hsa-miR-526b-3p	FYCO1	FYVE and coiled-coil domain containing 1
Details	78	97	hsa-miR-526b-3p	GLIS3	GLIS family zinc finger 3
Details	24	99	hsa-miR-526b-3p	GPR137C	G protein-coupled receptor 137C
Details	37	98	hsa-miR-526b-3p	GPR6	G protein-coupled receptor 6
Details	114	95	hsa-miR-526b-3p	GPR63	G protein-coupled receptor 63
Details	146	95	hsa-miR-526b-3p	HAS2	hyaluronan synthase 2
Details	123	95	hsa-miR-526b-3p	HS3ST5	heparan sulfate-glucosamine 3-sulfotransferase 5
Details	69	97	hsa-miR-526b-3p	HSPA8	heat shock protein family A (Hsp70) member 8
Details	65	97	hsa-miR-526b-3p	ITGA4	integrin subunit alpha 4
Details	38	98	hsa-miR-526b-3p	ITGB8	integrin subunit beta 8
Details	47	98	hsa-miR-526b-3p	ITPRIPL2	ITPRIP like 2
Details	111	95	hsa-miR-526b-3p	KAT2B	lysine acetyltransferase 2B
Details	15	99	hsa-miR-526b-3p	KCNB1	potassium voltage-gated channel subfamily B member 1
Details	39	98	hsa-miR-526b-3p	KCNK10	potassium two pore domain channel subfamily K member 10
Details	54	98	hsa-miR-526b-3p	KIAA0513	KIAA0513
Details	50	98	hsa-miR-526b-3p	KLHL28	kelch like family member 28
Details	79	97	hsa-miR-526b-3p	KMT2B	lysine methyltransferase 2B
Details	119	95	hsa-miR-526b-3p	LAMA3	laminin subunit alpha 3
Details	148	95	hsa-miR-526b-3p	LIMK1	LIM domain kinase 1
Details	124	95	hsa-miR-526b-3p	LPGAT1	lysophosphatidylglycerol acyltransferase 1
Details	66	97	hsa-miR-526b-3p	LRIG1	leucine rich repeats and immunoglobulin like domains 1
Details	131	95	hsa-miR-526b-3p	MAP3K14	mitogen-activated protein kinase kinase kinase 14
Details	31	99	hsa-miR-526b-3p	MAP3K2	mitogen-activated protein kinase kinase kinase 2
Details	6	99	hsa-miR-526b-3p	MED12L	mediator complex subunit 12 like
Details	86	96	hsa-miR-526b-3p	MFSD8	major facilitator superfamily domain containing 8
Details	46	98	hsa-miR-526b-3p	MKRN1	makorin ring finger protein 1
Details	91	96	hsa-miR-526b-3p	MYT1L	myelin transcription factor 1 like
Details	76	97	hsa-miR-526b-3p	NABP1	nucleic acid binding protein 1
Details	32	99	hsa-miR-526b-3p	NAPEPLD	N-acyl phosphatidylethanolamine phospholipase D
Details	115	95	hsa-miR-526b-3p	NCKAP5	NCK associated protein 5
Details	57	97	hsa-miR-526b-3p	NCOA3	nuclear receptor coactivator 3
Details	42	98	hsa-miR-526b-3p	NFAT5	nuclear factor of activated T cells 5
Details	9	99	hsa-miR-526b-3p	NPAS2	neuronal PAS domain protein 2
Details	33	98	hsa-miR-526b-3p	NPAT	nuclear protein, coactivator of histone transcription
Details	144	95	hsa-miR-526b-3p	NR2C2	nuclear receptor subfamily 2 group C member 2
Details	20	99	hsa-miR-526b-3p	PDCD1LG2	programmed cell death 1 ligand 2
Details	134	95	hsa-miR-526b-3p	PEX5L	peroxisomal biogenesis factor 5 like
Details	100	96	hsa-miR-526b-3p	PHC3	polyhomeotic homolog 3
Details	30	99	hsa-miR-526b-3p	PKD2	polycystin 2, transient receptor potential cation channel
Details	48	98	hsa-miR-526b-3p	PLEKHA3	pleckstrin homology domain containing A3
Details	145	95	hsa-miR-526b-3p	PPP6C	protein phosphatase 6 catalytic subunit
Details	136	95	hsa-miR-526b-3p	PTHLH	parathyroid hormone like hormone
Details	29	99	hsa-miR-526b-3p	PTPN4	protein tyrosine phosphatase, non-receptor type 4
Details	140	95	hsa-miR-526b-3p	PURB	purine rich element binding protein B
Details	22	99	hsa-miR-526b-3p	RAB22A	RAB22A, member RAS oncogene family
Details	72	97	hsa-miR-526b-3p	RASGRF2	Ras protein specific guanine nucleotide releasing factor 2
Details	112	95	hsa-miR-526b-3p	RBL2	RB transcriptional corepressor like 2
Details	25	99	hsa-miR-526b-3p	REEP3	receptor accessory protein 3
Details	49	98	hsa-miR-526b-3p	REST	RE1 silencing transcription factor
Details	71	97	hsa-miR-526b-3p	RGL1	ral guanine nucleotide dissociation stimulator like 1
Details	44	98	hsa-miR-526b-3p	RNF128	ring finger protein 128, E3 ubiquitin protein ligase
Details	62	97	hsa-miR-526b-3p	RPS6KA5	ribosomal protein S6 kinase A5
Details	26	99	hsa-miR-526b-3p	RRAGD	Ras related GTP binding D
Details	17	99	hsa-miR-526b-3p	RUFY2	RUN and FYVE domain containing 2
Details	52	98	hsa-miR-526b-3p	SACS	sacsin molecular chaperone
Details	117	95	hsa-miR-526b-3p	SALL3	spalt like transcription factor 3
Details	68	97	hsa-miR-526b-3p	SAMD12	sterile alpha motif domain containing 12
Details	10	99	hsa-miR-526b-3p	SAR1B	secretion associated Ras related GTPase 1B
Details	92	96	hsa-miR-526b-3p	SEMA7A	semaphorin 7A (John Milton Hagen blood group)
Details	130	95	hsa-miR-526b-3p	SERTAD2	SERTA domain containing 2
Details	149	95	hsa-miR-526b-3p	SGMS1	sphingomyelin synthase 1
Details	141	95	hsa-miR-526b-3p	SLC24A2	solute carrier family 24 member 2
Details	23	99	hsa-miR-526b-3p	SLC40A1	solute carrier family 40 member 1
Details	127	95	hsa-miR-526b-3p	SPOPL	speckle type BTB/POZ protein like
Details	125	95	hsa-miR-526b-3p	SPRED1	sprouty related EVH1 domain containing 1
Details	19	99	hsa-miR-526b-3p	STK17B	serine/threonine kinase 17b
Details	84	96	hsa-miR-526b-3p	STXBP5	syntaxin binding protein 5
Details	7	99	hsa-miR-526b-3p	TBC1D20	TBC1 domain family member 20
Details	27	99	hsa-miR-526b-3p	TBC1D9	TBC1 domain family member 9
Details	106	96	hsa-miR-526b-3p	TET3	tet methylcytosine dioxygenase 3
Details	90	96	hsa-miR-526b-3p	TGFBR2	transforming growth factor beta receptor 2
Details	89	96	hsa-miR-526b-3p	TNFRSF21	TNF receptor superfamily member 21
Details	147	95	hsa-miR-526b-3p	TOPORS	TOP1 binding arginine/serine rich protein
Details	137	95	hsa-miR-526b-3p	TRIM36	tripartite motif containing 36
Details	122	95	hsa-miR-526b-3p	TRIP10	thyroid hormone receptor interactor 10
Details	14	99	hsa-miR-526b-3p	TXNIP	thioredoxin interacting protein
Details	83	96	hsa-miR-526b-3p	U2SURP	U2 snRNP associated SURP domain containing
Details	142	95	hsa-miR-526b-3p	UEVLD	UEV and lactate/malate dehyrogenase domains
Details	58	97	hsa-miR-526b-3p	USP3	ubiquitin specific peptidase 3
Details	132	95	hsa-miR-526b-3p	USP31	ubiquitin specific peptidase 31
Details	41	98	hsa-miR-526b-3p	USP46	ubiquitin specific peptidase 46
Details	95	96	hsa-miR-526b-3p	VANGL1	VANGL planar cell polarity protein 1
Details	55	97	hsa-miR-526b-3p	VASH2	vasohibin 2
Details	13	99	hsa-miR-526b-3p	VLDLR	very low density lipoprotein receptor
Details	67	97	hsa-miR-526b-3p	ZBTB4	zinc finger and BTB domain containing 4
Details	113	95	hsa-miR-526b-3p	ZBTB41	zinc finger and BTB domain containing 41
Details	87	96	hsa-miR-526b-3p	ZBTB7A	zinc finger and BTB domain containing 7A
Details	110	96	hsa-miR-526b-3p	ZC3H12C	zinc finger CCCH-type containing 12C
Details	93	96	hsa-miR-526b-3p	ZFP91	ZFP91 zinc finger protein
Details	21	99	hsa-miR-526b-3p	ZFYVE26	zinc finger FYVE-type containing 26
Details	61	97	hsa-miR-526b-3p	ZFYVE9	zinc finger FYVE-type containing 9
Details	77	97	hsa-miR-526b-3p	ZNF367	zinc finger protein 367
Details	80	97	hsa-miR-526b-3p	ZNF512B	zinc finger protein 512B
Details	103	96	hsa-miR-526b-3p	ZNF652	zinc finger protein 652
Details	104	96	hsa-miR-526b-3p	ZNF704	zinc finger protein 704
Details	8	99	hsa-miR-526b-3p	ZNF800	zinc finger protein 800
Details	53	98	hsa-miR-526b-3p	ZNF827	zinc finger protein 827
Details	4	100	hsa-miR-526b-3p	ZNFX1	zinc finger NFX1-type containing 1
Details	129	95	hsa-miR-526b-3p	ZXDA	zinc finger X-linked duplicated A

## Sheet: hsa-mir-106a
Target Detail	Target Rank	Target Score	miRNA Name	Gene Symbol	Gene Description
Details	1	100	hsa-miR-106a-3p	CPEB2	cytoplasmic polyadenylation element binding protein 2
Details	2	98	hsa-miR-106a-3p	CPSF6	cleavage and polyadenylation specific factor 6
Details	3	98	hsa-miR-106a-3p	ZNF770	zinc finger protein 770
Details	4	98	hsa-miR-106a-3p	RYR2	ryanodine receptor 2
Details	5	98	hsa-miR-106a-3p	OCRL	OCRL, inositol polyphosphate-5-phosphatase
Details	6	98	hsa-miR-106a-3p	EPC2	enhancer of polycomb homolog 2
Details	7	97	hsa-miR-106a-3p	CBFB	core-binding factor subunit beta
Details	8	96	hsa-miR-106a-3p	CNST	consortin, connexin sorting protein
Details	9	96	hsa-miR-106a-3p	KCNQ5	potassium voltage-gated channel subfamily Q member 5
Details	10	95	hsa-miR-106a-3p	BAALC	BAALC, MAP3K1 and KLF4 binding
Details	11	95	hsa-miR-106a-3p	CPEB3	cytoplasmic polyadenylation element binding protein 3

## Sheet: hsa-mir-520a
Target Detail	Target Rank	Target Score	miRNA Name	Gene Symbol	Gene Description
Details	1	100	hsa-miR-520a-3p	YOD1	YOD1 deubiquitinase
Details	2	100	hsa-miR-520a-3p	LATS2	large tumor suppressor kinase 2
Details	3	100	hsa-miR-520a-3p	CROT	carnitine O-octanoyltransferase
Details	4	100	hsa-miR-520a-3p	GLIS3	GLIS family zinc finger 3
Details	5	100	hsa-miR-520a-3p	ZNF827	zinc finger protein 827
Details	6	99	hsa-miR-520a-3p	FNDC3A	fibronectin type III domain containing 3A
Details	7	99	hsa-miR-520a-3p	RAB22A	RAB22A, member RAS oncogene family
Details	8	99	hsa-miR-520a-3p	ZNF367	zinc finger protein 367
Details	9	99	hsa-miR-520a-3p	HECTD2	HECT domain E3 ubiquitin protein ligase 2
Details	10	99	hsa-miR-520a-3p	OXR1	oxidation resistance 1
Details	11	99	hsa-miR-520a-3p	PLAGL2	PLAG1 like zinc finger 2
Details	12	98	hsa-miR-520a-3p	TXNIP	thioredoxin interacting protein
Details	13	98	hsa-miR-520a-3p	FZD6	frizzled class receptor 6
Details	14	98	hsa-miR-520a-3p	UNC80	unc-80 homolog, NALCN channel complex subunit
Details	15	98	hsa-miR-520a-3p	NR2C2	nuclear receptor subfamily 2 group C member 2
Details	16	97	hsa-miR-520a-3p	ARID4B	AT-rich interaction domain 4B
Details	17	97	hsa-miR-520a-3p	CDCA7	cell division cycle associated 7
Details	18	97	hsa-miR-520a-3p	CREBRF	CREB3 regulatory factor
Details	19	97	hsa-miR-520a-3p	LAMA3	laminin subunit alpha 3
Details	20	97	hsa-miR-520a-3p	EDNRB	endothelin receptor type B
Details	21	97	hsa-miR-520a-3p	IKZF2	IKAROS family zinc finger 2
Details	22	97	hsa-miR-520a-3p	PPP6C	protein phosphatase 6 catalytic subunit
Details	23	96	hsa-miR-520a-3p	KAT2B	lysine acetyltransferase 2B
Details	24	96	hsa-miR-520a-3p	GDF11	growth differentiation factor 11
Details	25	96	hsa-miR-520a-3p	ZNF800	zinc finger protein 800
Details	26	96	hsa-miR-520a-3p	ZBTB11	zinc finger and BTB domain containing 11
Details	27	96	hsa-miR-520a-3p	DRD1	dopamine receptor D1
Details	28	96	hsa-miR-520a-3p	TNFAIP1	TNF alpha induced protein 1
Details	29	96	hsa-miR-520a-3p	REEP3	receptor accessory protein 3
Details	30	96	hsa-miR-520a-3p	GNPDA2	glucosamine-6-phosphate deaminase 2
Details	31	96	hsa-miR-520a-3p	ZBTB5	zinc finger and BTB domain containing 5
Details	32	96	hsa-miR-520a-3p	CDC23	cell division cycle 23
Details	33	95	hsa-miR-520a-3p	SLC33A1	solute carrier family 33 member 1
Details	34	95	hsa-miR-520a-3p	MYCN	MYCN proto-oncogene, bHLH transcription factor
Details	35	95	hsa-miR-520a-3p	DCUN1D1	defective in cullin neddylation 1 domain containing 1
Details	36	95	hsa-miR-520a-3p	EPHA5	EPH receptor A5
Details	37	95	hsa-miR-520a-3p	TGFBR2	transforming growth factor beta receptor 2
Details	38	95	hsa-miR-520a-3p	ROCK2	Rho associated coiled-coil containing protein kinase 2
Details	39	95	hsa-miR-520a-3p	MTF1	metal regulatory transcription factor 1
Details	40	95	hsa-miR-520a-3p	VLDLR	very low density lipoprotein receptor
Details	41	95	hsa-miR-520a-3p	NFIB	nuclear factor I B
Details	42	95	hsa-miR-520a-3p	MARCH11	membrane associated ring-CH-type finger 11
Details	43	95	hsa-miR-520a-3p	SDC1	syndecan 1
Details	44	95	hsa-miR-520a-3p	LHX6	LIM homeobox 6
Details	45	95	hsa-miR-520a-3p	KREMEN1	kringle containing transmembrane protein 1
Details	46	95	hsa-miR-520a-3p	ZRANB1	zinc finger RANBP2-type containing 1
Details	47	95	hsa-miR-520a-3p	NPAS3	neuronal PAS domain protein 3
Details	48	95	hsa-miR-520a-3p	SSX2IP	SSX family member 2 interacting protein
Details	49	95	hsa-miR-520a-3p	MYRF	myelin regulatory factor
Details	50	95	hsa-miR-520a-3p	MIER3	MIER family member 3

## Sheet: hsa-mir-520b
Target Detail	Target Rank	Target Score	miRNA Name	Gene Symbol	Gene Description
Details	1	100	hsa-miR-520b-3p	YOD1	YOD1 deubiquitinase
Details	2	100	hsa-miR-520b-3p	LATS2	large tumor suppressor kinase 2
Details	3	100	hsa-miR-520b-3p	CROT	carnitine O-octanoyltransferase
Details	4	100	hsa-miR-520b-3p	GLIS3	GLIS family zinc finger 3
Details	5	100	hsa-miR-520b-3p	ZNF827	zinc finger protein 827
Details	6	99	hsa-miR-520b-3p	FNDC3A	fibronectin type III domain containing 3A
Details	7	99	hsa-miR-520b-3p	RAB22A	RAB22A, member RAS oncogene family
Details	8	99	hsa-miR-520b-3p	ZNF367	zinc finger protein 367
Details	9	99	hsa-miR-520b-3p	HECTD2	HECT domain E3 ubiquitin protein ligase 2
Details	10	99	hsa-miR-520b-3p	OXR1	oxidation resistance 1
Details	11	99	hsa-miR-520b-3p	PLAGL2	PLAG1 like zinc finger 2
Details	12	98	hsa-miR-520b-3p	TXNIP	thioredoxin interacting protein
Details	13	98	hsa-miR-520b-3p	FZD6	frizzled class receptor 6
Details	14	98	hsa-miR-520b-3p	UNC80	unc-80 homolog, NALCN channel complex subunit
Details	15	98	hsa-miR-520b-3p	NR2C2	nuclear receptor subfamily 2 group C member 2
Details	16	97	hsa-miR-520b-3p	ARID4B	AT-rich interaction domain 4B
Details	17	97	hsa-miR-520b-3p	CDCA7	cell division cycle associated 7
Details	18	97	hsa-miR-520b-3p	CREBRF	CREB3 regulatory factor
Details	19	97	hsa-miR-520b-3p	LAMA3	laminin subunit alpha 3
Details	20	97	hsa-miR-520b-3p	EDNRB	endothelin receptor type B
Details	21	97	hsa-miR-520b-3p	IKZF2	IKAROS family zinc finger 2
Details	22	97	hsa-miR-520b-3p	PPP6C	protein phosphatase 6 catalytic subunit
Details	23	96	hsa-miR-520b-3p	KAT2B	lysine acetyltransferase 2B
Details	24	96	hsa-miR-520b-3p	GDF11	growth differentiation factor 11
Details	25	96	hsa-miR-520b-3p	ZNF800	zinc finger protein 800
Details	26	96	hsa-miR-520b-3p	ZBTB11	zinc finger and BTB domain containing 11
Details	27	96	hsa-miR-520b-3p	TGFBR2	transforming growth factor beta receptor 2
Details	28	96	hsa-miR-520b-3p	MTF1	metal regulatory transcription factor 1
Details	29	96	hsa-miR-520b-3p	DRD1	dopamine receptor D1
Details	30	96	hsa-miR-520b-3p	TNFAIP1	TNF alpha induced protein 1
Details	31	96	hsa-miR-520b-3p	REEP3	receptor accessory protein 3
Details	32	96	hsa-miR-520b-3p	GNPDA2	glucosamine-6-phosphate deaminase 2
Details	33	96	hsa-miR-520b-3p	ZBTB5	zinc finger and BTB domain containing 5
Details	34	96	hsa-miR-520b-3p	CDC23	cell division cycle 23
Details	35	95	hsa-miR-520b-3p	SLC33A1	solute carrier family 33 member 1
Details	36	95	hsa-miR-520b-3p	MYCN	MYCN proto-oncogene, bHLH transcription factor
Details	37	95	hsa-miR-520b-3p	DCUN1D1	defective in cullin neddylation 1 domain containing 1
Details	38	95	hsa-miR-520b-3p	EPHA5	EPH receptor A5
Details	39	95	hsa-miR-520b-3p	ROCK2	Rho associated coiled-coil containing protein kinase 2
Details	40	95	hsa-miR-520b-3p	VLDLR	very low density lipoprotein receptor
Details	41	95	hsa-miR-520b-3p	NFIB	nuclear factor I B
Details	42	95	hsa-miR-520b-3p	MARCH11	membrane associated ring-CH-type finger 11
Details	43	95	hsa-miR-520b-3p	SDC1	syndecan 1
Details	44	95	hsa-miR-520b-3p	LHX6	LIM homeobox 6
Details	45	95	hsa-miR-520b-3p	KREMEN1	kringle containing transmembrane protein 1
Details	46	95	hsa-miR-520b-3p	ZRANB1	zinc finger RANBP2-type containing 1
Details	47	95	hsa-miR-520b-3p	NPAS3	neuronal PAS domain protein 3
Details	48	95	hsa-miR-520b-3p	SSX2IP	SSX family member 2 interacting protein
Details	49	95	hsa-miR-520b-3p	MYRF	myelin regulatory factor
Details	50	95	hsa-miR-520b-3p	MIER3	MIER family member 3

## Sheet: hsa-mir-520c
Target Detail	Target Rank	Target Score	miRNA Name	Gene Symbol	Gene Description
Details	1	100	hsa-miR-520c-3p	YOD1	YOD1 deubiquitinase
Details	2	100	hsa-miR-520c-3p	LATS2	large tumor suppressor kinase 2
Details	3	100	hsa-miR-520c-3p	CROT	carnitine O-octanoyltransferase
Details	4	100	hsa-miR-520c-3p	GLIS3	GLIS family zinc finger 3
Details	5	100	hsa-miR-520c-3p	ZNF827	zinc finger protein 827
Details	6	99	hsa-miR-520c-3p	FNDC3A	fibronectin type III domain containing 3A
Details	7	99	hsa-miR-520c-3p	RAB22A	RAB22A, member RAS oncogene family
Details	8	99	hsa-miR-520c-3p	ZNF367	zinc finger protein 367
Details	9	99	hsa-miR-520c-3p	HECTD2	HECT domain E3 ubiquitin protein ligase 2
Details	10	99	hsa-miR-520c-3p	OXR1	oxidation resistance 1
Details	11	99	hsa-miR-520c-3p	PLAGL2	PLAG1 like zinc finger 2
Details	12	98	hsa-miR-520c-3p	TXNIP	thioredoxin interacting protein
Details	13	98	hsa-miR-520c-3p	FZD6	frizzled class receptor 6
Details	14	98	hsa-miR-520c-3p	UNC80	unc-80 homolog, NALCN channel complex subunit
Details	15	98	hsa-miR-520c-3p	NR2C2	nuclear receptor subfamily 2 group C member 2
Details	16	97	hsa-miR-520c-3p	ARID4B	AT-rich interaction domain 4B
Details	17	97	hsa-miR-520c-3p	CDCA7	cell division cycle associated 7
Details	18	97	hsa-miR-520c-3p	CREBRF	CREB3 regulatory factor
Details	19	97	hsa-miR-520c-3p	LAMA3	laminin subunit alpha 3
Details	20	97	hsa-miR-520c-3p	EDNRB	endothelin receptor type B
Details	21	97	hsa-miR-520c-3p	IKZF2	IKAROS family zinc finger 2
Details	22	97	hsa-miR-520c-3p	PPP6C	protein phosphatase 6 catalytic subunit
Details	23	96	hsa-miR-520c-3p	KAT2B	lysine acetyltransferase 2B
Details	24	96	hsa-miR-520c-3p	GDF11	growth differentiation factor 11
Details	25	96	hsa-miR-520c-3p	ZNF800	zinc finger protein 800
Details	26	96	hsa-miR-520c-3p	ZBTB11	zinc finger and BTB domain containing 11
Details	27	96	hsa-miR-520c-3p	TGFBR2	transforming growth factor beta receptor 2
Details	28	96	hsa-miR-520c-3p	MTF1	metal regulatory transcription factor 1
Details	29	96	hsa-miR-520c-3p	DRD1	dopamine receptor D1
Details	30	96	hsa-miR-520c-3p	TNFAIP1	TNF alpha induced protein 1
Details	31	96	hsa-miR-520c-3p	REEP3	receptor accessory protein 3
Details	32	96	hsa-miR-520c-3p	GNPDA2	glucosamine-6-phosphate deaminase 2
Details	33	96	hsa-miR-520c-3p	ZBTB5	zinc finger and BTB domain containing 5
Details	34	96	hsa-miR-520c-3p	CDC23	cell division cycle 23
Details	35	95	hsa-miR-520c-3p	SLC33A1	solute carrier family 33 member 1
Details	36	95	hsa-miR-520c-3p	MYCN	MYCN proto-oncogene, bHLH transcription factor
Details	37	95	hsa-miR-520c-3p	DCUN1D1	defective in cullin neddylation 1 domain containing 1
Details	38	95	hsa-miR-520c-3p	EPHA5	EPH receptor A5
Details	39	95	hsa-miR-520c-3p	ROCK2	Rho associated coiled-coil containing protein kinase 2
Details	40	95	hsa-miR-520c-3p	VLDLR	very low density lipoprotein receptor
Details	41	95	hsa-miR-520c-3p	NFIB	nuclear factor I B
Details	42	95	hsa-miR-520c-3p	MARCH11	membrane associated ring-CH-type finger 11
Details	43	95	hsa-miR-520c-3p	SDC1	syndecan 1
Details	44	95	hsa-miR-520c-3p	LHX6	LIM homeobox 6
Details	45	95	hsa-miR-520c-3p	KREMEN1	kringle containing transmembrane protein 1
Details	46	95	hsa-miR-520c-3p	ZRANB1	zinc finger RANBP2-type containing 1
Details	47	95	hsa-miR-520c-3p	NPAS3	neuronal PAS domain protein 3
Details	48	95	hsa-miR-520c-3p	SSX2IP	SSX family member 2 interacting protein
Details	49	95	hsa-miR-520c-3p	MYRF	myelin regulatory factor
Details	50	95	hsa-miR-520c-3p	MIER3	MIER family member 3

## Sheet: hsa-mir-520e
Target Detail	Target Rank	Target Score	miRNA Name	Gene Symbol	Gene Description
Details	1	100	hsa-miR-520e-3p	CROT	carnitine O-octanoyltransferase
Details	2	100	hsa-miR-520e-3p	YOD1	YOD1 deubiquitinase
Details	3	100	hsa-miR-520e-3p	GLIS3	GLIS family zinc finger 3
Details	4	100	hsa-miR-520e-3p	LATS2	large tumor suppressor kinase 2
Details	5	100	hsa-miR-520e-3p	ZNF827	zinc finger protein 827
Details	6	99	hsa-miR-520e-3p	RAB22A	RAB22A, member RAS oncogene family
Details	7	99	hsa-miR-520e-3p	FNDC3A	fibronectin type III domain containing 3A
Details	8	99	hsa-miR-520e-3p	ZNF367	zinc finger protein 367
Details	9	99	hsa-miR-520e-3p	HECTD2	HECT domain E3 ubiquitin protein ligase 2
Details	10	99	hsa-miR-520e-3p	OXR1	oxidation resistance 1
Details	11	99	hsa-miR-520e-3p	PLAGL2	PLAG1 like zinc finger 2
Details	12	98	hsa-miR-520e-3p	FZD6	frizzled class receptor 6
Details	13	98	hsa-miR-520e-3p	TXNIP	thioredoxin interacting protein
Details	14	98	hsa-miR-520e-3p	UNC80	unc-80 homolog, NALCN channel complex subunit
Details	15	98	hsa-miR-520e-3p	NR2C2	nuclear receptor subfamily 2 group C member 2
Details	16	97	hsa-miR-520e-3p	ARID4B	AT-rich interaction domain 4B
Details	17	97	hsa-miR-520e-3p	CDCA7	cell division cycle associated 7
Details	18	97	hsa-miR-520e-3p	CREBRF	CREB3 regulatory factor
Details	19	97	hsa-miR-520e-3p	LAMA3	laminin subunit alpha 3
Details	20	97	hsa-miR-520e-3p	EDNRB	endothelin receptor type B
Details	21	97	hsa-miR-520e-3p	IKZF2	IKAROS family zinc finger 2
Details	22	97	hsa-miR-520e-3p	PPP6C	protein phosphatase 6 catalytic subunit
Details	23	96	hsa-miR-520e-3p	KAT2B	lysine acetyltransferase 2B
Details	24	96	hsa-miR-520e-3p	GDF11	growth differentiation factor 11
Details	25	96	hsa-miR-520e-3p	ZNF800	zinc finger protein 800
Details	26	96	hsa-miR-520e-3p	ZBTB11	zinc finger and BTB domain containing 11
Details	27	96	hsa-miR-520e-3p	TNFAIP1	TNF alpha induced protein 1
Details	28	96	hsa-miR-520e-3p	TGFBR2	transforming growth factor beta receptor 2
Details	29	96	hsa-miR-520e-3p	MTF1	metal regulatory transcription factor 1
Details	30	96	hsa-miR-520e-3p	REEP3	receptor accessory protein 3
Details	31	96	hsa-miR-520e-3p	DRD1	dopamine receptor D1
Details	32	96	hsa-miR-520e-3p	GNPDA2	glucosamine-6-phosphate deaminase 2
Details	33	96	hsa-miR-520e-3p	ZBTB5	zinc finger and BTB domain containing 5
Details	34	96	hsa-miR-520e-3p	CDC23	cell division cycle 23
Details	35	95	hsa-miR-520e-3p	SLC33A1	solute carrier family 33 member 1
Details	36	95	hsa-miR-520e-3p	MYCN	MYCN proto-oncogene, bHLH transcription factor
Details	37	95	hsa-miR-520e-3p	DCUN1D1	defective in cullin neddylation 1 domain containing 1
Details	38	95	hsa-miR-520e-3p	EPHA5	EPH receptor A5
Details	39	95	hsa-miR-520e-3p	ROCK2	Rho associated coiled-coil containing protein kinase 2
Details	40	95	hsa-miR-520e-3p	KREMEN1	kringle containing transmembrane protein 1
Details	41	95	hsa-miR-520e-3p	VLDLR	very low density lipoprotein receptor
Details	42	95	hsa-miR-520e-3p	NFIB	nuclear factor I B
Details	43	95	hsa-miR-520e-3p	ZRANB1	zinc finger RANBP2-type containing 1
Details	44	95	hsa-miR-520e-3p	NPAS3	neuronal PAS domain protein 3
Details	45	95	hsa-miR-520e-3p	MARCH11	membrane associated ring-CH-type finger 11
Details	46	95	hsa-miR-520e-3p	SDC1	syndecan 1
Details	47	95	hsa-miR-520e-3p	SSX2IP	SSX family member 2 interacting protein
Details	48	95	hsa-miR-520e-3p	LHX6	LIM homeobox 6
Details	49	95	hsa-miR-520e-3p	MYRF	myelin regulatory factor
Details	50	95	hsa-miR-520e-3p	MIER3	MIER family member 3

## Sheet: hsa-mir-520d
Target Detail	Target Rank	Target Score	miRNA Name	Gene Symbol	Gene Description
Details	1	100	hsa-miR-520d-3p	YOD1	YOD1 deubiquitinase
Details	2	100	hsa-miR-520d-3p	LATS2	large tumor suppressor kinase 2
Details	3	100	hsa-miR-520d-3p	CROT	carnitine O-octanoyltransferase
Details	4	100	hsa-miR-520d-3p	GLIS3	GLIS family zinc finger 3
Details	5	100	hsa-miR-520d-3p	ZNF827	zinc finger protein 827
Details	6	99	hsa-miR-520d-3p	FNDC3A	fibronectin type III domain containing 3A
Details	7	99	hsa-miR-520d-3p	ZNF367	zinc finger protein 367
Details	8	99	hsa-miR-520d-3p	HECTD2	HECT domain E3 ubiquitin protein ligase 2
Details	9	99	hsa-miR-520d-3p	OXR1	oxidation resistance 1
Details	10	99	hsa-miR-520d-3p	PLAGL2	PLAG1 like zinc finger 2
Details	11	98	hsa-miR-520d-3p	TXNIP	thioredoxin interacting protein
Details	12	98	hsa-miR-520d-3p	RAB22A	RAB22A, member RAS oncogene family
Details	13	98	hsa-miR-520d-3p	FZD6	frizzled class receptor 6
Details	14	98	hsa-miR-520d-3p	UNC80	unc-80 homolog, NALCN channel complex subunit
Details	15	98	hsa-miR-520d-3p	NR2C2	nuclear receptor subfamily 2 group C member 2
Details	16	97	hsa-miR-520d-3p	ARID4B	AT-rich interaction domain 4B
Details	17	97	hsa-miR-520d-3p	CDCA7	cell division cycle associated 7
Details	18	97	hsa-miR-520d-3p	CREBRF	CREB3 regulatory factor
Details	19	97	hsa-miR-520d-3p	LAMA3	laminin subunit alpha 3
Details	20	97	hsa-miR-520d-3p	EDNRB	endothelin receptor type B
Details	21	97	hsa-miR-520d-3p	IKZF2	IKAROS family zinc finger 2
Details	22	97	hsa-miR-520d-3p	PPP6C	protein phosphatase 6 catalytic subunit
Details	23	96	hsa-miR-520d-3p	KAT2B	lysine acetyltransferase 2B
Details	24	96	hsa-miR-520d-3p	GDF11	growth differentiation factor 11
Details	25	96	hsa-miR-520d-3p	ZNF800	zinc finger protein 800
Details	26	96	hsa-miR-520d-3p	ZBTB11	zinc finger and BTB domain containing 11
Details	27	96	hsa-miR-520d-3p	MTF1	metal regulatory transcription factor 1
Details	28	96	hsa-miR-520d-3p	DRD1	dopamine receptor D1
Details	29	96	hsa-miR-520d-3p	TNFAIP1	TNF alpha induced protein 1
Details	30	96	hsa-miR-520d-3p	REEP3	receptor accessory protein 3
Details	31	96	hsa-miR-520d-3p	GNPDA2	glucosamine-6-phosphate deaminase 2
Details	32	96	hsa-miR-520d-3p	ZBTB5	zinc finger and BTB domain containing 5
Details	33	96	hsa-miR-520d-3p	CDC23	cell division cycle 23
Details	34	95	hsa-miR-520d-3p	SLC33A1	solute carrier family 33 member 1
Details	35	95	hsa-miR-520d-3p	MYCN	MYCN proto-oncogene, bHLH transcription factor
Details	36	95	hsa-miR-520d-3p	DCUN1D1	defective in cullin neddylation 1 domain containing 1
Details	37	95	hsa-miR-520d-3p	EPHA5	EPH receptor A5
Details	38	95	hsa-miR-520d-3p	TGFBR2	transforming growth factor beta receptor 2
Details	39	95	hsa-miR-520d-3p	ROCK2	Rho associated coiled-coil containing protein kinase 2
Details	40	95	hsa-miR-520d-3p	VLDLR	very low density lipoprotein receptor
Details	41	95	hsa-miR-520d-3p	NFIB	nuclear factor I B
Details	42	95	hsa-miR-520d-3p	MARCH11	membrane associated ring-CH-type finger 11
Details	43	95	hsa-miR-520d-3p	SDC1	syndecan 1
Details	44	95	hsa-miR-520d-3p	LHX6	LIM homeobox 6
Details	45	95	hsa-miR-520d-3p	SKIDA1	SKI/DACH domain containing 1
Details	46	95	hsa-miR-520d-3p	KREMEN1	kringle containing transmembrane protein 1
Details	47	95	hsa-miR-520d-3p	ZRANB1	zinc finger RANBP2-type containing 1
Details	48	95	hsa-miR-520d-3p	NPAS3	neuronal PAS domain protein 3
Details	49	95	hsa-miR-520d-3p	SSX2IP	SSX family member 2 interacting protein
Details	50	95	hsa-miR-520d-3p	MYRF	myelin regulatory factor
Details	51	95	hsa-miR-520d-3p	MIER3	MIER family member 3

## Sheet: hsa-mir-526b
Target Detail	Target Rank	Target Score	miRNA Name	Gene Symbol	Gene Description
Details	1	100	hsa-miR-526b-3p	ENPP5	ectonucleotide pyrophosphatase/phosphodiesterase 5 (putative)
Details	2	100	hsa-miR-526b-3p	FYCO1	FYVE and coiled-coil domain containing 1
Details	3	100	hsa-miR-526b-3p	DYNC1LI2	dynein cytoplasmic 1 light intermediate chain 2
Details	4	100	hsa-miR-526b-3p	ZNFX1	zinc finger NFX1-type containing 1
Details	5	99	hsa-miR-526b-3p	ARID4B	AT-rich interaction domain 4B
Details	6	99	hsa-miR-526b-3p	MED12L	mediator complex subunit 12 like
Details	7	99	hsa-miR-526b-3p	TBC1D20	TBC1 domain family member 20
Details	8	99	hsa-miR-526b-3p	ZNF800	zinc finger protein 800
Details	9	99	hsa-miR-526b-3p	NPAS2	neuronal PAS domain protein 2
Details	10	99	hsa-miR-526b-3p	SAR1B	secretion associated Ras related GTPase 1B
Details	11	99	hsa-miR-526b-3p	BRMS1L	BRMS1 like transcriptional repressor
Details	12	99	hsa-miR-526b-3p	ANKRD52	ankyrin repeat domain 52
Details	13	99	hsa-miR-526b-3p	VLDLR	very low density lipoprotein receptor
Details	14	99	hsa-miR-526b-3p	TXNIP	thioredoxin interacting protein
Details	15	99	hsa-miR-526b-3p	KCNB1	potassium voltage-gated channel subfamily B member 1
Details	16	99	hsa-miR-526b-3p	CLOCK	clock circadian regulator
Details	17	99	hsa-miR-526b-3p	RUFY2	RUN and FYVE domain containing 2
Details	18	99	hsa-miR-526b-3p	ARHGAP12	Rho GTPase activating protein 12
Details	19	99	hsa-miR-526b-3p	STK17B	serine/threonine kinase 17b
Details	20	99	hsa-miR-526b-3p	PDCD1LG2	programmed cell death 1 ligand 2
Details	21	99	hsa-miR-526b-3p	ZFYVE26	zinc finger FYVE-type containing 26
Details	22	99	hsa-miR-526b-3p	RAB22A	RAB22A, member RAS oncogene family
Details	23	99	hsa-miR-526b-3p	SLC40A1	solute carrier family 40 member 1
Details	24	99	hsa-miR-526b-3p	GPR137C	G protein-coupled receptor 137C
Details	25	99	hsa-miR-526b-3p	REEP3	receptor accessory protein 3
Details	26	99	hsa-miR-526b-3p	RRAGD	Ras related GTP binding D
Details	27	99	hsa-miR-526b-3p	TBC1D9	TBC1 domain family member 9
Details	28	99	hsa-miR-526b-3p	CFL2	cofilin 2
Details	29	99	hsa-miR-526b-3p	PTPN4	protein tyrosine phosphatase, non-receptor type 4
Details	30	99	hsa-miR-526b-3p	PKD2	polycystin 2, transient receptor potential cation channel
Details	31	99	hsa-miR-526b-3p	MAP3K2	mitogen-activated protein kinase kinase kinase 2
Details	32	99	hsa-miR-526b-3p	NAPEPLD	N-acyl phosphatidylethanolamine phospholipase D
Details	33	98	hsa-miR-526b-3p	NPAT	nuclear protein, coactivator of histone transcription
Details	34	98	hsa-miR-526b-3p	EPHA4	EPH receptor A4
Details	35	98	hsa-miR-526b-3p	FAM45A	family with sequence similarity 45 member A
Details	36	98	hsa-miR-526b-3p	EPHA5	EPH receptor A5
Details	37	98	hsa-miR-526b-3p	GPR6	G protein-coupled receptor 6
Details	38	98	hsa-miR-526b-3p	ITGB8	integrin subunit beta 8
Details	39	98	hsa-miR-526b-3p	KCNK10	potassium two pore domain channel subfamily K member 10
Details	40	98	hsa-miR-526b-3p	FCHO2	FCH domain only 2
Details	41	98	hsa-miR-526b-3p	USP46	ubiquitin specific peptidase 46
Details	42	98	hsa-miR-526b-3p	NFAT5	nuclear factor of activated T cells 5
Details	43	98	hsa-miR-526b-3p	C2CD2	C2 calcium dependent domain containing 2
Details	44	98	hsa-miR-526b-3p	RNF128	ring finger protein 128, E3 ubiquitin protein ligase
Details	45	98	hsa-miR-526b-3p	EZH1	enhancer of zeste 1 polycomb repressive complex 2 subunit
Details	46	98	hsa-miR-526b-3p	MKRN1	makorin ring finger protein 1
Details	47	98	hsa-miR-526b-3p	ITPRIPL2	ITPRIP like 2
Details	48	98	hsa-miR-526b-3p	PLEKHA3	pleckstrin homology domain containing A3
Details	49	98	hsa-miR-526b-3p	REST	RE1 silencing transcription factor
Details	50	98	hsa-miR-526b-3p	KLHL28	kelch like family member 28
Details	51	98	hsa-miR-526b-3p	AAK1	AP2 associated kinase 1
Details	52	98	hsa-miR-526b-3p	SACS	sacsin molecular chaperone
Details	53	98	hsa-miR-526b-3p	ZNF827	zinc finger protein 827
Details	54	98	hsa-miR-526b-3p	KIAA0513	KIAA0513
Details	55	97	hsa-miR-526b-3p	VASH2	vasohibin 2
Details	56	97	hsa-miR-526b-3p	FBXL5	F-box and leucine rich repeat protein 5
Details	57	97	hsa-miR-526b-3p	NCOA3	nuclear receptor coactivator 3
Details	58	97	hsa-miR-526b-3p	USP3	ubiquitin specific peptidase 3
Details	59	97	hsa-miR-526b-3p	FRMD6	FERM domain containing 6
Details	60	97	hsa-miR-526b-3p	E2F1	E2F transcription factor 1
Details	61	97	hsa-miR-526b-3p	ZFYVE9	zinc finger FYVE-type containing 9
Details	62	97	hsa-miR-526b-3p	RPS6KA5	ribosomal protein S6 kinase A5
Details	63	97	hsa-miR-526b-3p	ATXN1L	ataxin 1 like
Details	64	97	hsa-miR-526b-3p	ATG16L1	autophagy related 16 like 1
Details	65	97	hsa-miR-526b-3p	ITGA4	integrin subunit alpha 4
Details	66	97	hsa-miR-526b-3p	LRIG1	leucine rich repeats and immunoglobulin like domains 1
Details	67	97	hsa-miR-526b-3p	ZBTB4	zinc finger and BTB domain containing 4
Details	68	97	hsa-miR-526b-3p	SAMD12	sterile alpha motif domain containing 12
Details	69	97	hsa-miR-526b-3p	HSPA8	heat shock protein family A (Hsp70) member 8
Details	70	97	hsa-miR-526b-3p	EIF5A2	eukaryotic translation initiation factor 5A2
Details	71	97	hsa-miR-526b-3p	RGL1	ral guanine nucleotide dissociation stimulator like 1
Details	72	97	hsa-miR-526b-3p	RASGRF2	Ras protein specific guanine nucleotide releasing factor 2
Details	73	97	hsa-miR-526b-3p	ELK4	ELK4, ETS transcription factor
Details	74	97	hsa-miR-526b-3p	EMSY	EMSY, BRCA2 interacting transcriptional repressor
Details	75	97	hsa-miR-526b-3p	BCL11B	BCL11B, BAF complex component
Details	76	97	hsa-miR-526b-3p	NABP1	nucleic acid binding protein 1
Details	77	97	hsa-miR-526b-3p	ZNF367	zinc finger protein 367
Details	78	97	hsa-miR-526b-3p	GLIS3	GLIS family zinc finger 3
Details	79	97	hsa-miR-526b-3p	KMT2B	lysine methyltransferase 2B
Details	80	97	hsa-miR-526b-3p	ZNF512B	zinc finger protein 512B
Details	81	97	hsa-miR-526b-3p	ANKIB1	ankyrin repeat and IBR domain containing 1
Details	82	97	hsa-miR-526b-3p	FSD1L	fibronectin type III and SPRY domain containing 1 like
Details	83	96	hsa-miR-526b-3p	U2SURP	U2 snRNP associated SURP domain containing
Details	84	96	hsa-miR-526b-3p	STXBP5	syntaxin binding protein 5
Details	85	96	hsa-miR-526b-3p	AGTPBP1	ATP/GTP binding protein 1
Details	86	96	hsa-miR-526b-3p	MFSD8	major facilitator superfamily domain containing 8
Details	87	96	hsa-miR-526b-3p	ZBTB7A	zinc finger and BTB domain containing 7A
Details	88	96	hsa-miR-526b-3p	CMTR2	cap methyltransferase 2
Details	89	96	hsa-miR-526b-3p	TNFRSF21	TNF receptor superfamily member 21
Details	90	96	hsa-miR-526b-3p	TGFBR2	transforming growth factor beta receptor 2
Details	91	96	hsa-miR-526b-3p	MYT1L	myelin transcription factor 1 like
Details	92	96	hsa-miR-526b-3p	SEMA7A	semaphorin 7A (John Milton Hagen blood group)
Details	93	96	hsa-miR-526b-3p	ZFP91	ZFP91 zinc finger protein
Details	94	96	hsa-miR-526b-3p	BNIP2	BCL2 interacting protein 2
Details	95	96	hsa-miR-526b-3p	VANGL1	VANGL planar cell polarity protein 1
Details	96	96	hsa-miR-526b-3p	CAMTA1	calmodulin binding transcription activator 1
Details	97	96	hsa-miR-526b-3p	AKTIP	AKT interacting protein
Details	98	96	hsa-miR-526b-3p	FGD4	FYVE, RhoGEF and PH domain containing 4
Details	99	96	hsa-miR-526b-3p	ATAD2	ATPase family, AAA domain containing 2
Details	100	96	hsa-miR-526b-3p	PHC3	polyhomeotic homolog 3
Details	101	96	hsa-miR-526b-3p	FAM129A	family with sequence similarity 129 member A
Details	102	96	hsa-miR-526b-3p	DPYSL5	dihydropyrimidinase like 5
Details	103	96	hsa-miR-526b-3p	ZNF652	zinc finger protein 652
Details	104	96	hsa-miR-526b-3p	ZNF704	zinc finger protein 704
Details	105	96	hsa-miR-526b-3p	FOXJ3	forkhead box J3
Details	106	96	hsa-miR-526b-3p	TET3	tet methylcytosine dioxygenase 3
Details	107	96	hsa-miR-526b-3p	FRS2	fibroblast growth factor receptor substrate 2
Details	108	96	hsa-miR-526b-3p	FJX1	four-jointed box kinase 1
Details	109	96	hsa-miR-526b-3p	ANKRD29	ankyrin repeat domain 29
Details	110	96	hsa-miR-526b-3p	ZC3H12C	zinc finger CCCH-type containing 12C
Details	111	95	hsa-miR-526b-3p	KAT2B	lysine acetyltransferase 2B
Details	112	95	hsa-miR-526b-3p	RBL2	RB transcriptional corepressor like 2
Details	113	95	hsa-miR-526b-3p	ZBTB41	zinc finger and BTB domain containing 41
Details	114	95	hsa-miR-526b-3p	GPR63	G protein-coupled receptor 63
Details	115	95	hsa-miR-526b-3p	NCKAP5	NCK associated protein 5
Details	116	95	hsa-miR-526b-3p	FAM117B	family with sequence similarity 117 member B
Details	117	95	hsa-miR-526b-3p	SALL3	spalt like transcription factor 3
Details	118	95	hsa-miR-526b-3p	CCND1	cyclin D1
Details	119	95	hsa-miR-526b-3p	LAMA3	laminin subunit alpha 3
Details	120	95	hsa-miR-526b-3p	CEP97	centrosomal protein 97
Details	121	95	hsa-miR-526b-3p	B3GALT2	beta-1,3-galactosyltransferase 2
Details	122	95	hsa-miR-526b-3p	TRIP10	thyroid hormone receptor interactor 10
Details	123	95	hsa-miR-526b-3p	HS3ST5	heparan sulfate-glucosamine 3-sulfotransferase 5
Details	124	95	hsa-miR-526b-3p	LPGAT1	lysophosphatidylglycerol acyltransferase 1
Details	125	95	hsa-miR-526b-3p	SPRED1	sprouty related EVH1 domain containing 1
Details	126	95	hsa-miR-526b-3p	F3	coagulation factor III, tissue factor
Details	127	95	hsa-miR-526b-3p	SPOPL	speckle type BTB/POZ protein like
Details	128	95	hsa-miR-526b-3p	E2F5	E2F transcription factor 5
Details	129	95	hsa-miR-526b-3p	ZXDA	zinc finger X-linked duplicated A
Details	130	95	hsa-miR-526b-3p	SERTAD2	SERTA domain containing 2
Details	131	95	hsa-miR-526b-3p	MAP3K14	mitogen-activated protein kinase kinase kinase 14
Details	132	95	hsa-miR-526b-3p	USP31	ubiquitin specific peptidase 31
Details	133	95	hsa-miR-526b-3p	ANKRD33B	ankyrin repeat domain 33B
Details	134	95	hsa-miR-526b-3p	PEX5L	peroxisomal biogenesis factor 5 like
Details	135	95	hsa-miR-526b-3p	FGD5	FYVE, RhoGEF and PH domain containing 5
Details	136	95	hsa-miR-526b-3p	PTHLH	parathyroid hormone like hormone
Details	137	95	hsa-miR-526b-3p	TRIM36	tripartite motif containing 36
Details	138	95	hsa-miR-526b-3p	CHRM2	cholinergic receptor muscarinic 2
Details	139	95	hsa-miR-526b-3p	EGLN3	egl-9 family hypoxia inducible factor 3
Details	140	95	hsa-miR-526b-3p	PURB	purine rich element binding protein B
Details	141	95	hsa-miR-526b-3p	SLC24A2	solute carrier family 24 member 2
Details	142	95	hsa-miR-526b-3p	UEVLD	UEV and lactate/malate dehyrogenase domains
Details	143	95	hsa-miR-526b-3p	EFCAB14	EF-hand calcium binding domain 14
Details	144	95	hsa-miR-526b-3p	NR2C2	nuclear receptor subfamily 2 group C member 2
Details	145	95	hsa-miR-526b-3p	PPP6C	protein phosphatase 6 catalytic subunit
Details	146	95	hsa-miR-526b-3p	HAS2	hyaluronan synthase 2
Details	147	95	hsa-miR-526b-3p	TOPORS	TOP1 binding arginine/serine rich protein
Details	148	95	hsa-miR-526b-3p	LIMK1	LIM domain kinase 1
Details	149	95	hsa-miR-526b-3p	SGMS1	sphingomyelin synthase 1
Details	150	95	hsa-miR-526b-3p	ARID4A	AT-rich interaction domain 4A

[truncated: 9 more sheets: hsa-mir-373, hsa-mir-302a, hsa-mir-302e, hsa-mir-302c, hsa-mir-302b, hsa-mir-302d, 8n Motif, Genes target by high microRNAs, All Target Genes]
