# Supplementary material for: Structural Analysis of microRNAs in Myeloid Cancer Reveals Consensus Motifs
Source: Genes (Basel). 2022 Jun 26;13(7):1152. doi: 10.3390/genes13071152 (PMC9316571; doi:10.3390/genes13071152)
Supplement: Supplementary file 1 [file genes-13-01152-s001.zip › Table S5.xlsx]

## Sheet: 5n
pongo		mouse		c.elegans		equus		drosophila		picea		o.niloticus		monodelphis		gallus		ciona		human				UGCAG	6
MOTIF	FREQ	MOTIF	FREQ	MOTIF	FREQ	MOTIF	FREQ	MOTIF	FREQ	MOTIF	FREQ	MOTIF	FREQ	MOTIF	FREQ	MOTIF	FREQ	MOTIF	FREQ	MOTIF	FREQ			CAGUG	6
CCUUU	41	CUGGG	113	UUUUC	32	CCUGG	52	UUGCA	39	GAGAG	64	GCUGU	51	CCUUU	59	UGCUG	115	UGUUG	41	CUGGG	159			CUGGG	4
AAGUG	40	GCUGG	113	UUUCU	27	CUCUG	45	UCACA	30	AGAAG	61	UGGCU	50	UCCUU	59	GGCUG	100	AUGUU	41	GGAGG	157			CUCUG	4
CCCUU	40	CUGUG	109	AUUUU	26	CUGUG	44	UGUGA	27	UGACA	60	UGCAG	48	CCCUU	55	GCUGU	91	UUGGU	39	GGGAG	148			CUGUG	4
AGCUG	38	UGUGU	104	UUUGU	26	CUGGG	44	UUUCU	25	GAAGA	57	CAGUG	46	CUUUU	55	UGCAG	89	UGGAA	36	GGCUG	147			AGCUG	4
AGUGC	38	GGAGG	104	UGUUU	26	UCUGC	44	UUUGU	25	AGAGA	55	AGCUG	45	UUUCU	55	CUGUG	87	UUGCA	35	GAGGG	147			UUUGU	4
CAGUG	35	GGCUG	104	UUGUU	25	CAGUG	43	UGUAU	25	UUGAA	51	CUCUG	45	UGUGU	55	GCUGC	86	UUGUU	34	UGGGG	146			UGCUG	3
GUGCU	35	GGGAG	104	AAUUU	24	CUGAG	41	AUUUU	24	UUGAG	47	GACUG	45	AGAGG	54	AGCUG	85	UGUUU	32	GCUGG	142			UUUCU	3
AAAGU	34	CAGUG	103	UUCUC	24	CUGGC	40	UUUUG	24	UUGGA	43	UGCUG	44	UUCUG	54	CUGCA	78	AGUUG	31	AGGGA	139			GGCUG	3
UUUUG	34	UCUCU	102	GUUUC	24	UGCAG	40	UUUCA	23	GAGCA	43	UGUGU	44	CAGUG	51	CUGCU	77	GUUGG	30	UGCAG	138			UGUGU	3
AGAGG	33	CUCAG	101	UUACA	23	GCCUG	39	UUGUG	23	CAGAA	41	UCUGC	43	UCACA	51	GUGCU	77	GAUGU	29	UGGAG	137			UGUUU	3
CUGAG	33	UCUCC	100	GUUGU	23	CCUCU	38	GUGAG	23	AAGAG	40	CUGCA	42	CCUUG	50	AGGAG	74	UUUUG	29	CAGGG	133			GUGCU	3
GAGGG	33	UGGGG	100	AGUUU	22	UCUGG	38	AUUCA	22	UCCAC	40	UGACU	41	CUUUC	50	CAGUG	72	GGAAC	28	UGGGA	132			AGAGG	3
UGGGU	32	CUCUG	99	GAUCA	22	GUCUG	37	AUUGC	22	AGAGC	39	ACUGU	40	UUUGU	50	GCAGC	72	AACUU	28	GGGCU	130			UUUUG	3
CUGGG	31	UGCAG	98	UCUCU	21	UGCUG	35	AGCUG	22	UGAGA	37	UCUGA	40	AGUGC	49	CUCUG	69	UUUGU	27	AGAGG	130			CCUUU	2
UGCAG	31	GGCAG	96	UUUCA	21	GUGCU	35	UGUUU	22	AAGGG	36	CUGUG	39	CUCUC	48	GCUGA	69	GUUGU	27	AGGAG	129			UUGCA	2
																								GCUGU	2
																								GCUGG	2
																								UCACA	2
																								GGAGG	2
																								CCCUU	2
																								AUUUU	2
																								GGGAG	2
																								AGUGC	2
																								UCUGC	2
																								GAGGG	2
																								UUGUU	2
																								UGGGG	2
																								CUGAG	2
																								CUGCA	2
																								UCUCU	2
																								UUUCA	2
																								GUUGU	2
																								AGGAG	2
																								UUUUC	1
																								CCUGG	1
																								GAGAG	1
																								UGUUG	1
																								AAGUG	1
																								AGAAG	1
																								UGGCU	1
																								UCCUU	1
																								AUGUU	1
																								UGUGA	1
																								UGACA	1
																								UUGGU	1
																								GAAGA	1
																								CUUUU	1
																								UGGAA	1
																								AGAGA	1
																								UGUAU	1
																								UUGAA	1
																								GCUGC	1
																								AAUUU	1
																								UUGAG	1
																								GACUG	1
																								AAAGU	1
																								UUCUC	1
																								CUGGC	1
																								UUGGA	1
																								UUCUG	1
																								AGUUG	1
																								AGGGA	1
																								GUUUC	1
																								GAGCA	1
																								CUGCU	1
																								GUUGG	1
																								CUCAG	1
																								UUACA	1
																								GCCUG	1
																								UUGUG	1
																								CAGAA	1
																								GAUGU	1
																								UGGAG	1
																								UCUCC	1
																								CCUCU	1
																								GUGAG	1
																								AAGAG	1
																								CCUUG	1
																								CAGGG	1
																								AGUUU	1
																								UCUGG	1
																								AUUCA	1
																								UCCAC	1
																								UGACU	1
																								CUUUC	1
																								GGAAC	1
																								UGGGA	1
																								UGGGU	1
																								GAUCA	1
																								GUCUG	1
																								AUUGC	1
																								AGAGC	1
																								ACUGU	1
																								GCAGC	1
																								AACUU	1
																								GGGCU	1
																								UGAGA	1
																								UCUGA	1
																								GGCAG	1
																								AAGGG	1
																								CUCUC	1
																								GCUGA	1

## Sheet: 6n
pongo		mouse		c.elegans		equus		drosophila		picea		o.niloticus		monodelphis		gallus		ciona		human				CUGCAG	5
MOTIF	FREQ	MOTIF	FREQ	MOTIF	FREQ	MOTIF	FREQ	MOTIF	FREQ	MOTIF	FREQ	MOTIF	FREQ	MOTIF	FREQ	MOTIF	FREQ	MOTIF	FREQ	MOTIF	FREQ			AGUGCA	4
AAGUGC	26	UGUGUG	60	UUGUUU	14	CUCUGC	19	UCACAG	16	AGAAGA	45	CUGCAG	22	GUGUAG	29	GUGCUG	47	GUUGGU	19	UUUUGC	65			AGUGCU	4
AAAGUG	23	GGCUGG	49	AGAUCA	13	UCUGAG	19	AUUGCA	16	AGAGAG	41	AGUGCA	20	UGUAGA	26	GCUGUG	44	AGUUGG	18	GGGCUG	65			UGUGUG	3
CCCUUU	21	GGGCUG	48	UUACAG	13	AGGUAG	18	UUUGCA	13	CAGAAG	39	CUGCUG	19	GCCCUU	26	CUGCAG	37	UGGAAC	18	GGCUGG	63			CUCUGC	3
AGUGCU	20	CACACA	45	UUCUCU	13	CCUCUG	17	AUCACA	13	GAGAGC	35	UGUGUG	19	CCUUUU	25	GGGCUG	36	UGUUGU	17	GGGAGG	60			GGGCUG	3
AGUGCA	19	GUGUGU	44	UUUCUC	12	CUGCAG	16	UUGUGA	12	GAAGAG	33	UGACUG	18	UUGUAC	25	UGCUGU	35	AUUGCA	17	CUGCAG	58			AGGUAG	3
AGGUAG	18	GGGAGG	44	UUUUUC	12	CCUGGG	16	AAAUAU	12	AAGAGA	33	UGCACU	18	AGUGCU	23	GCUCUG	34	UUGUUG	16	AGGAGG	57			GGGAGG	3
UCCCUU	18	AUACAC	43	UGGUUG	12	AGUGCA	16	GUAAAU	12	AGAGCA	32	UGCUGU	18	CCUUUC	23	CUGCUG	32	GGAACA	16	GCUGGG	55			UCACAG	2
UUUAGA	18	CUGCAG	42	AAUUUU	11	UCUGCU	16	UUGCAG	11	UGACAG	30	AGGUAG	17	CUCUCU	23	GGCUGC	32	UUUGUU	15	UGGGAG	53			GGCUGG	2
UUAGAG	18	GGAGAG	41	CUUACA	11	UCUGCA	15	GCCAGC	11	GAGAGA	28	CAGCUG	17	UGUGUG	23	AGGCUG	32	UUGGUG	15	GAGGGA	51			AUUGCA	2
GUGCUU	17	ACACAC	40	UUUUCU	11	UCUGGG	15	GAUUUU	11	UUGAAC	28	UCUGCU	17	GUAGAG	23	CUGUGA	29	UUGCAC	15	CUCUCC	51			CUGCUG	2
GCACUU	17	CAUACA	40	UUUGUA	11	AGCCUG	15	UUGCAC	10	AAGGGA	26	UGCAGA	17	UCACAG	22	AGUGCU	29	UUGGUU	14	UGCCUG	50			GUGUGU	2
UGCUUC	16	CUCUCC	40	CAAUUU	10	ACCUCU	15	GUGUGU	10	GAGCAC	26	ACAGUG	16	AGUGCA	21	CAGUGC	29	UGAUGU	14	GGGGCU	50			UGCUGU	2
GCUUCC	16	GGGCAG	40	CUCUUC	10	UCUCUG	14	UUUCUG	10	AUUGAG	26	UGGCUG	16	UCCUUG	21	AGGAGC	28	GAACUU	14	GGGAAG	49			UCUGCU	2
AGAGGG	16	CUCUGC	38	UGUUUC	10	UGUCUG	14	GUGAGU	10	GACAGA	26	AGACUG	15	UUCUGU	21	CUCUGC	28	AUGUUG	13	GGUGGG	48			UUGCAC	2
AAGCAC	16	UAUACA	38	UGGAAU	10	AGUGCU	14	UGUAUG	10	UGAACU	26	CAGUGC	15	UGCCCU	21	GGGAGG	28	GAUGUU	13	UCUCUG	48			CUCUCC	2
																								CAGUGC	2
																								UCUCUG	2
																								AAGUGC	1
																								UUGUUU	1
																								AGAAGA	1
																								GUGUAG	1
																								AAAGUG	1
																								AGAUCA	1
																								UCUGAG	1
																								AGAGAG	1
																								UGUAGA	1
																								GCUGUG	1
																								UUACAG	1
																								CAGAAG	1
																								GCCCUU	1
																								UGGAAC	1
																								CACACA	1
																								UUCUCU	1
																								CCUCUG	1
																								AUCACA	1
																								GAGAGC	1
																								CCUUUU	1
																								UGUUGU	1
																								UUUCUC	1
																								UUGUGA	1
																								GAAGAG	1
																								UGACUG	1
																								UUGUAC	1
																								UUUUUC	1
																								CCUGGG	1
																								AAAUAU	1
																								AAGAGA	1
																								UGCACU	1
																								GCUCUG	1
																								UUGUUG	1
																								AGGAGG	1
																								UCCCUU	1
																								AUACAC	1
																								UGGUUG	1
																								GUAAAU	1
																								AGAGCA	1
																								CCUUUC	1
																								GGAACA	1
																								GCUGGG	1
																								UUUAGA	1
																								AAUUUU	1
																								UUGCAG	1
																								UGACAG	1
																								CUCUCU	1
																								GGCUGC	1
																								UUUGUU	1
																								UGGGAG	1
																								UUAGAG	1
																								GGAGAG	1
																								CUUACA	1
																								UCUGCA	1
																								GCCAGC	1
																								GAGAGA	1
																								CAGCUG	1
																								AGGCUG	1
																								UUGGUG	1
																								GAGGGA	1
																								GUGCUU	1
																								ACACAC	1
																								UUUUCU	1
																								UCUGGG	1
																								GAUUUU	1
																								UUGAAC	1
																								GUAGAG	1
																								CUGUGA	1
																								GCACUU	1
																								CAUACA	1
																								UUUGUA	1
																								AGCCUG	1
																								AAGGGA	1
																								UGCAGA	1
																								UUGGUU	1
																								UGCCUG	1
																								UGCUUC	1
																								CAAUUU	1
																								ACCUCU	1
																								GAGCAC	1
																								ACAGUG	1
																								UGAUGU	1
																								GGGGCU	1
																								GCUUCC	1
																								GGGCAG	1
																								CUCUUC	1
																								UUUCUG	1
																								AUUGAG	1
																								UGGCUG	1
																								UCCUUG	1
																								AGGAGC	1
																								GAACUU	1
																								GGGAAG	1
																								AGAGGG	1
																								UGUUUC	1
																								UGUCUG	1
																								GUGAGU	1
																								GACAGA	1
																								AGACUG	1
																								UUCUGU	1
																								AUGUUG	1
																								GGUGGG	1
																								AAGCAC	1
																								UAUACA	1
																								UGGAAU	1
																								UGUAUG	1
																								UGAACU	1
																								UGCCCU	1
																								GAUGUU	1

## Sheet: summary
	Species	miRNAs
	Pongo pygmaeus	645			5n Motifs						6n Motifs
	Mus musculus	1978			CAGUG	CUGGG	UGCAG	UUUUC	UUGCA	GAGAG	AGUGCU	AGUGCA	CUGCAG
	Caenorhabditis elegans	437		Pongo pygmaeus	0.0542636	0.048062	0.048062				0.0310078	0.0294574
	Equus caballus	690		Mus musculus	0.0520728	0.0571284	0.049545						0.0212336
	Drosophila melanogaster	469		Equus caballus	0.0623188	0.0637681	0.057971				0.0202899	0.0231884	0.0231884
	Picea abies	600		Oreochromis niloticus	0.0661871		0.0690647					0.028777	0.0316547
	Oreochromis niloticus	695		Monodelphis domestica	0.0448155						0.0202109	0.0184534
	Monodelphis domestica	1138		Gallus gallus	0.0584416		0.0722403				0.023539		0.0300325
	Gallus gallus	1232		Human		0.0599096	0.051997						0.0218538
	Ciona intestinalis	548		Caenorhabditis elegans				0.0732265
	Human	2654		Drosophila melanogaster					0.0831557
				Picea abies						0.106667
